# Supplementary material for: Evolutionary Analysis of Cystatins of Early-Emerging Metazoans Reveals a Novel Subtype in Parasitic Cnidarians
Source: Biology (Basel). 2021 Feb 3;10(2):110. doi: 10.3390/biology10020110 (PMC7913475; doi:10.3390/biology10020110)
Supplement: Supplementary file 1 [file biology-10-00110-s001.zip]

Archive with 19 entries (16 files):
- supplements/
- supplements/.DS_Store
- __MACOSX/
- __MACOSX/supplements/
- __MACOSX/supplements/._.DS_Store
- supplements/Table S2. PCR verification primers.pdf
- __MACOSX/supplements/._Table S2. PCR verification primers.pdf
- supplements/Table S1. NGS data.pdf
- __MACOSX/supplements/._Table S1. NGS data.pdf
- supplements/Fig S1 ML and BI tree with nodal supports.pdf
- __MACOSX/supplements/._Fig S1 ML and BI tree with nodal supports.pdf
- supplements/Dataset S1 Cystatins COMPLETE.fasta
- __MACOSX/supplements/._Dataset S1 Cystatins COMPLETE.fasta
- supplements/Dataset S2 Cystatins TRIMMED.fasta
- __MACOSX/supplements/._Dataset S2 Cystatins TRIMMED.fasta
- supplements/Methods S1. PCR verification.pdf
- __MACOSX/supplements/._Methods S1. PCR verification.pdf
- supplements/Table S3. Taxa used for phylog analyses.pdf
- __MACOSX/supplements/._Table S3. Taxa used for phylog analyses.pdf
