# Supplementary material for: Evolutionary Analysis of Cystatins of Early-Emerging Metazoans Reveals a Novel Subtype in Parasitic Cnidarians
Source: Biology (Basel). 2021 Feb 3;10(2):110. doi: 10.3390/biology10020110 (PMC7913475; doi:10.3390/biology10020110)
Supplement: Supplementary file 1 [file biology-10-00110-s001.zip › supplements/Dataset S1 Cystatins COMPLETE.fasta]

>ANNEL_Helobdella_robusta_XP_009030140
-----------------------MS------------------------------------------------------------------------------CFGGLSE-VKLAD--------AVIQAVIDQMRC-KVEDK----INEK------------FKDYRAVIFRT------------QVV-AGLNYFVK--VHT--ED-----K--KYLHLR------------------LFSPL----------PCNG-M--------DVELHGVEYPKS-----ETDELKYFDCN----------------------------------------------------------------------------------------------------------------------------------------
>ANNEL_Theromyzon_tessulatum_Q8IT43_CystatinB
-----------------------MP------------------------------------------------------------------------------LCGGTSD-VKQAD--------GKTQEIVDKVKH-HVESK----INKS------------FKEFKAIQFSS------------QVV-AGTNYFVK--VHV--GE-----E--EYLHLR------------------VFAPL----------PSSG-G--------QPELHGIEYPKT-----KHDELKYFNPN----------------------------------------------------------------------------------------------------------------------------------------
>ARTH_Galendromus_occidentalis_XP_003746344_stefinC
-----------------------MEDV---------------------------------------------------------------------------PVLGGLGE-TKEVS--------DDVRDLTEKVRA-EAEEK----AGKK------------FEVFEPVKYKT------------QVV-AGTNYFIK--VKV--GE-----D--DYIHVR------------------AHRSL----------K----N--------EVSLWGVQEGKK-----AECAIEHFQ------------------------------------------------------------------------------------------------------------------------------------------
>ARTH_Haemaphysalis_longicornis_ABC94582_cystatin2
-----------------------MKQAA-----------------------------IIA-------FFG-LVGV----AFC----------------SHPKRLIGGWTQ-HDPSSN-------PKYLELAHFAIS----QQT---KGLDV----------YHTVLKLVKVET------------QVV-AGINYRVI--FET--AP-----T--NCPVNE---------------K--YSIEN----C-----KPTTNM--------PSATCIATVYERPW--ENYRELTSF----------------------RCP----R-------------------------------------------------------------------------------------------------------------
>ARTH_Haemaphysalis_longicornis_BAI59105_cystatin
-----------------------MKVAK----------------------------LVFEMRVPSACLL--FIFL----ATR----------------VNSARLVGGWRH-QNPLSN-------PRFFELAHFALS-GENKG----HGI------------PGAAIKLRSVAT------------QVV-AGIKYKIE--FDL--VP-----L--VCSSNK------------------VPRQLYDG-------SYRGYGSLLWVMGVRMNTCTTVIYQVPWP-------------------------------AICKG-----------------------------------------------------------------------------------------------------------------
>ARTH_Hemaphysalis_longicornis_ABZ89553_intracellular_cystatin
-----------------------MP------------------------------------------------------------------------------MVGGLSEEVKDAD--------DTVREICEKVRE-EVEAK----LGKK------------FCEFTPLKYRT------------QLV-NGVNYFIK--VCV--GE-----S--EHVHVR------------------AHKAF----------Q----G--------EITFAAVQEGKA-----LEEPLNHFQ------------------------------------------------------------------------------------------------------------------------------------------
>ARTH_INSEC_Drosophila_bipectinata_XP_017099611_cystatin_like
-----------------------MHALK----------------------------VIL--------VL--GLAL----AVA----------------ADEAPVLGGTRP-LEGAEL-------EEAKADLNKSLE-KLASG----DGP------------SYKAVNVKSATT------------QVV-SGTLQKFE--VEL--SN-----G----------------------------------------------S--------DNKDCIVSIWSQPWLKENGTQLTV-----------------------ECK----NEGKIEKT-----------------------------------------------------------------------------------------------------W
>ARTH_INSEC_Drosophila_melanogaster_AAF46465
-----------------------MFLAK-----------------------------IL--------IL--CTAC----VLV----------------SATPFGLGAPKV-LEGEDL-------ASAQQTLEASLT-KLAAG----EGP------------HYRLSKILSATS------------QVV-SGFKNDYS--VEL--ID-----N---------------------------------------------QG--------ATKVCQVDIWSQSWL-PNGIQVTF-----------------------RCP----NEPELVRKH---------------------------------------------------------------------------------------------------DA
>ARTH_INSEC_Drosophila_melanogaster_CAA38963_cystatin_like
MAGIKWATSPGVHQFSQSRRASNMNVVKSL--------------------------CILG-------LV--LVSL---IATQ----------------AADEQVVGGVSQ-LEGNSR-------KEALELLDATLA-QLATG----DGP------------SYKAINVTSVTG------------QVV-AGSLNTYE--VEL--DN-----G----------------------------------------------S--------DKKQCTVKIWTQPWLKENGTNIKI-----------------------KCSG---DDGELDRT-----------------------------------------------------------------------------------------------------W
>ARTH_INSEC_Sarcophaga_peregrina_P31727_SarcocystatinA
-----------------------MKYVL-----------------------------IL--------CV--ITLA----TVA----------------YAQPQCVGCPSE-VKGDKL-------KQSEETLNKSLS-KLAAG----DGP------------TYKLVKINSATT------------QVV-SGSKDVIN--ADL--KD-----E---------------------------------------------ND--------KTKTCDITIWSQPWL-ENGIEVTF-----------------------NCP----GEPKVVKKH---------------------------------------------------------------------------------------------------SA
>ARTH_Ixodes_ricinus_CAD68002_putative_cystatin
-----------------------MSIVK-----------------------------AA--------LL--VLGV----VCL------------------STAFPGIWRR-HHPDVD-------PRYKEWAHFAIS----SQV---EGRTN----------YDTLLKLMSVES------------QVV-AGVDYKLK--MMV--AE-----S--TCVVGK----------------DWYSRTR----C-----HPKVDA--------PHMICTAVVNYIPW--EHTKSIKYY----------------------SCGE---PVNNS---------------------------------------------------------------------------------------------------------
>ARTH_Ixodes_scapularis_AAY66685_putative_secreted_cystatin2
-----------------------MTSSL-----------------------------AL--------VL--LFGG----AAV----------------CAELALRGGYRE-RSNQDD-------PEYLELAHYATS-TWSAQQ---PGKTH----------FDTVVEVLKVET------------QTV-AGTNYRLT--LKV--AE-----S--TCELTST-----------------YNKDT----C-----QANANA--------AQRTCTTVIYRNL---QGEKSINSF----------------------ECA----AA------------------------------------------------------------------------------------------------------------
>ARTH_Ixodes_scapularis_Q8MVB6_SialostatinL
-----------------------MTSTF-----------------------------AL--------VL--LLGG----MAV----------------CVATGVFGGYSE-RANHQAN------PEFLNLAHYATS-TWSAQQ---PGKTH----------FDTVAEVVKVET------------QVV-AGTNYRLT--LKV--AE-----S--TCELTST-----------------YNKDT----C-----LPKADA--------AHRTCTTVVFENL---QGDKSVSPF----------------------ECE----AA------------------------------------------------------------------------------------------------------------
>ARTH_Limulus_polyphemus_XP_013778661_cystatinA2_like
---------------------------------------------------------------------------------------------------------GGTSE-VKEVD--------DVVREVCNKVRE-MVEKQ----AGKS------------FAEFTPVGYKS------------QIV-NGVNYFIK--VKV--SE-----A--DHLHVR------------------AHKSF----------Q----G--------EVTLAGYQEGKA-----HDD------------------------------------------------------------------------------------------------------------------------------------------------
>ARTH_Ornithodoros_moubata_AAS01021_cystatin_precursor
-----------------------MIRSA-----------------------------VV--------LTV-LVGV----CLA------------------QRGFVGGWSQ-VDPKIR-------PDLLELAHFAVA----SQT---AGLEY----------YHTVLELTKASQ------------QVV-AGVNYKLT--LKV--AP-----S--KCKVSE----------------TVYSKEL----C-----QPQLNA--------APKDCEAQLYVVPW--RNTKEVTSF----------------------ECN------------------------------------------------------------------------------------------------------------------
>ARTH_Ornithodoros_moubata_AAS55948_cystatin2_precursor
-----------------------MSSFK-----------------------------VA--------VL--LIAV----YGA----------------SQGTSIPGGWTR-QDPTE--------ARFLELAHFATS----SQT---EGREF----------YDTVVTVKEVET------------QVV-AGMNYKLT--IEI--SP-----S--VCKIGE----------------VQYSAEQ----C-----VPKDAQ--------QKSTCVAVIYHVPW--QNQKSVTSY----------------------RCE------------------------------------------------------------------------------------------------------------------
>ARTH_Rhipicehalus_microplus_ABG36931_putative_intracellular_cystatin
-----------------------MP------------------------------------------------------------------------------LCGGLSEQVKDAD--------DTVKEICEKVRA-EVEAK----LEKS------------FPEFTPLKYRT------------QLV-NGINYFIK--VHV--GN-----D--QHIHVR------------------AHKAF----------Q----G--------EISFSAVQGDKK-----LEDPLEHFQ------------------------------------------------------------------------------------------------------------------------------------------
>CEST_Echinococcus_granulosus_CDS16082_proteinase_inhibitor_I25_cystatin
-----------------------MNRFV-----------------------------LL--------FLSFLVAI----SLA---CRQQ---ERSVAVPSSRGIVGGITP-ITKEDMNE-----MMFQDALTEVMK-NLDE-----VNECH----------SFRLVKVIEATQ------------QVV-AGMKYVVK--LEV--TP-----I--YSSDNG-----------------EECSKP----C-----YHGLSG--------NKQ-AIAAIVYQPWR-DPKHHITFKPNNEGSADFS---KNGK--LITSCELPEGTILSPKEMTSEQFQEVVRSGIERLDRNASRCFRYELMDVIEGKRMMTSNLKYEWRMKVKRIYDESMLGCIGACADDCSGIEIYRASAFASPFHGGTPEILSIEYQDPTAL
>CEST_Echinococcus_granulosus_CDS21216_StefinB
-----------------------MP------------------------------------------------------------------------------MCGGLTTSVRPSD--------EDKQLLTPVIKD-YIAQQ----LGQE------------PSEVKITEVSR------------QIV-NGTNHFLK--VEH--DG--------NCWHVR------------------VHEAL----------PCYG-G--------KVEVHSHKVAS------VGDPLTYF-------------------------------------------------------------------------------------------------------------------------------------------
>CEST_Echinococcus_multilocularis_CDI97789_StefinB
-----------------------MP------------------------------------------------------------------------------MCGGLTTSVRPSN--------EDKQLLTPVVKD-YIAQQ----LGRE------------PSEVKITEVSR------------QIV-NGTNHFLK--VEH--DG--------NCWHVR------------------VHEAL----------PCYG-G--------KVEVHSHKVAS------VGDPLTYF-------------------------------------------------------------------------------------------------------------------------------------------
>CEST_Echinococcus_multilocularis_CDS40893_proteinase_inhibitor_I25_cystatin
-----------------------MNRFV-----------------------------LL--------FLSFLVAV----SIA---CRQQ---ERSVAVSSPRGIVGGITP-ITKEDMNE-----MMFQDALTEVMK-NLDE-----VNECH----------SFRLVEVIEATQ------------QVV-AGMKYVVK--LEV--TP-----I--YSSDND-----------------EECLKP----C-----YLNLSG--------NKQ-AIAAVVYQPWR-NPKHHITFKPNNEGSADFS---KNGK--LITSCELREGTILSSKEMTSKQFQEMVRSGIERLDRNASRCFRYELMDVIEGKRMMTSNLKYEWRMKVKRIYDESMPGCIGACADDCSGIEIYRASALASMFHGGAPEILSIEYQDPTAL
>CEST_Hydatigera_taeniaeformis_VDM32719
-----------------------MLWVV-----------------------------AA--------LH--LAAL----VVAG--LDE-----IEPIVQRHEYPLGGVIP-LTPKVLQS-----KEVEERVERALR-QLSRR----NGGLM----------TYRIIHIRSGTR------------QVV-NGFKYVFV--VEV--ES-----L--PTEEGA-----------------------------------GTES--------VSEVYRVRIYEPASR-GAKRRYFFKK---------------------------IPTNEK---------------------------------------------------------------------------------------------------------
>CEST_Taenia_asiatica_AIM55121_Stefin1
-----------------------MP------------------------------------------------------------------------------MCGGLSASVQPSD--------EDKQRLTPVVKD-YITQQ----TGQE------------PSEVKIAEVSR------------QLV-NGINHFLK--VEH--GG--------SVWHIR------------------VHEAL----------PCYG-S--------KIEVHSHKVAA------AGDPLTYF-------------------------------------------------------------------------------------------------------------------------------------------
>CEST_Taenia_asiatica_AIM55123_cystatin
-----------------------MNWSV-----------------------------LL--------LLSYLTAI----SLACTSCKSQ---ERRVIPPPSKGLVGGITP-ITEEDMNE-----IMFQDALTEVMK-NLDE-----ANECH----------SFRLVRVIEATK------------QVV-AGMKYVVK--LEV--TP-----I--YSNEND-----------------EECLKP----C-----YLGLSG--------NKE-ATATILLQPWR-EPKHHITFNPNSDGSADFS---KGGR--LVSSCDLPEWTILSPEEIKSGRFQQAVQSSIESLNENADRCFRYEFKDVIEGRRHMSSSLNYEWTMKVNRIYDESMPNCVGACADECSGIEIYRASAFVSPPQSGTPKILNIEYKGPATL
>CEST_Taenia_asiatica_VDK36079
-----------------------MLRVV-----------------------------VV--------LS--LAAL----ALSC--SGG-----DEPILRHHTYLLGGVVS-LSPKVLQS-----EEVKERVEEALA-QLSSQ----NGGLI----------THHIIRIRSGTR------------QVV-NGFKYVFV--VEV--ES-----S--PTEGAT-----------------------------------GAEP--------VSEVYRVEIYEPASR-GAKKQYNFEK---------------------------IPTNEE---------------------------------------------------------------------------------------------------------
>CEST_Taenia_saginata_AIM55119_stefin
-----------------------MP------------------------------------------------------------------------------RCGGLSAPAEPSD--------GDKQLLAPVVKN-YIAEQ----LGQE------------PSEVKITEVSR------------QIV-AGTNYFLK--VEH--GG--------NVWHVR------------------VHEAL----------PCYG-G--------KVEVHSHKVAA------AGDPLTYF-------------------------------------------------------------------------------------------------------------------------------------------
>CEST_Taenia_saginata_AIM55120_cystatin
-----------------------MNWSV-----------------------------LL--------LLSHLTAI----SLA---CKQQ---ERSVATPPSKGIVGGITP-ITKEDMNE-----IMFQDALTEVMK-NLDE-----ANECH----------SFRLVRVIEATK------------QVV-AGMKYVVK--LEV--TP-----I--YSNEND-----------------EECLKP----C-----YLGLSG--------NKE-ATATIVLQPWR-EPKHHITFNLNSDGSADFS---KSGR--LFSSCDLPEWTILSPDKIKSGLFQQVVQSSIERLNEHADRCFRYEFKDVIEGRRNITSSLNYEWTMKVNRIYDESMPSCIGACADECSGIEIYRASAFVSPPQSGTPKVLSIEYKGPATL
>CEST_Taenia_solium_AIM55117_cystatin
-----------------------MNWSV-----------------------------LL--------LLSHLTAI----SLA---CKQQ---ERSVATPPSKGIVGGITP-ITKEDMNE-----IMFQDALTEVMK-NLDE-----ANECH----------SFRLVRVIEATK------------QVV-AGMKYVVK--LEV--TP-----I--YSNEND-----------------EECLKP----C-----YLGLSG--------NKE-ATATIVLQPWR-EPKHHITFNPNSDGSADFS---KSGR--LFSSCDLPEWTILSPDEIKSGLFQQVVQSSIERLNENADRCFRYEFKDVIEGRRNITSSLNYEWTMKVNRIYDESMPSCIGACADECSGIEIYRASAFVSPPQSGTPKVLNIEYKGPATL
>CEST_Taenia_solium_AIM55118_stefin
-----------------------MP------------------------------------------------------------------------------MCGGLSASVQPSD--------EDKQRLTPVVKD-YIAQQ----TGQE------------PSEVKITEVSR------------QLV-NGINHFLK--VEH--GD--------NVWHIR------------------VHEAL----------PCYG-S--------KIEVHSHKVAA------AGDPLTYF-------------------------------------------------------------------------------------------------------------------------------------------
>CEST_Taenia_solium_Q9NI48_Immunogenic_protein_Ts11
---------------------AAALRVV-----------------------------VV--------LS--LAAL----ALSC--SDG-----GESILRHHIYPLGGVVP-LSPEVLQS-----EEVKERVEEALS-QLSSQ----NGGLM----------THRIICIRSGTR------------QVV-NGFKYVFV--VEV--ES-----S--LTEGAT-----------------------------------GVEP--------VSEVYKVEIYEPASR-GAKKQYTFEK---------------------------IPTNEE---------------------------------------------------------------------------------------------------------
>CHOAN_Choanoeca_perplexa_GGOP01002864
-----------------------MA------------------------------------------------------------------------------MVGGASA-VREAD--------DDIKQIAQNIRG-DVEAK----AGAS------------FSKFEATHYTS------------QVV-AGTIFNIK--IDT--GD--------AFTHVK------------------VFRSL----------PPM-----------TFEVQNVETGKA-----KEDAL----------------------------------------------------------------------------------------------------------------------------------------------
>CHOAN_Codosiga_hollandica_GGOV01003854
--------------------------------------------------------------------------------------------------------------------------------------------------------------------EFAAVSYKT------------QVV-AGTNYFIK--VNA--GA--------EHLHLR------------------VFQGL----------PHAP----------GTSLHSLQRGKT-----AED------------------------------------------------------------------------------------------------------------------------------------------------
>CHOAN_Hartaetosiga_balthica_GGOO01002530
-----------------------MP------------------------------------------------------------------------------MTGGFTA-AREPT--------DDDRSIVSQIKS-DIEEK----TGST------------FDTFELVSVSS------------QVV-AGTNFHFK--INV--GD--------SHIHAK------------------VFRSL----------PPF-----------TFTVNEVATGKS-----AEDAF----------------------------------------------------------------------------------------------------------------------------------------------
>CHOAN_Hartaetosiga_gracilis_GGOU01001087
-----------------------MP------------------------------------------------------------------------------LCGGVST-LRAPS--------DEEKGIIAQIKG-DIEAK----AGST------------FDTFELVAVAT------------QVV-AGTNFFFK--INV--GD--------SHIHAK------------------VFRSL----------PPF-----------SFTVNVVETGKS-----AEDAF----------------------------------------------------------------------------------------------------------------------------------------------
>CHOAN_Microstomoeca_roanoka_GGON01001695
-----------------------MA------------------------------------------------------------------------------MAGGKSQ-PRPMD--------DDAHHVLSQVRG-DIEAR----IGKK------------FDTFEPVSYAT------------QVV-AGTNFFFK--VRV--GD--------AHIHAK------------------VFRSL----------PPF-----------NFELKDVETNKS-----ADDAF----------------------------------------------------------------------------------------------------------------------------------------------
>CHOAN_Monosiga_brevicollis_EDQ92432
-----------------------MA------------------------------------------------------------------------------MVGGFGA-PRDAD--------EEIQQVADAVKS-DVVAK----IGKD------------VEQFKAIQVST------------QVV-AGTNYLIK--VDV--GS-----N--EFVHIK------------------VFRSL----------PPF-----------QHELKAVETGKG-----ATDALSNIE------------------------------------------------------------------------------------------------------------------------------------------
>CHOAN_Monosiga_brevicollis_XP_001742194
-----------------------MA------------------------------------------------------------------------------MVGGFGA-PRDAD--------EEIQQVADAVKS-DVVAK----IGKD------------VEQFKAIQVST------------QVV-AGTNYLIK--VDV--GS-----N--EFVHIK------------------VFRSL----------PPF-----------QHELKAVETGKG-----ATDALSNIE------------------------------------------------------------------------------------------------------------------------------------------
>CHOAN_Mylnosiga_fluctuans_GGOI01009262
-----------------------MA------------------------------------------------------------------------------MCGGIHA-AHPAT--------AEEQTIADKVKG-DAEAK----LGKS------------FNKFVATQAAT------------QVV-AGTNFFIK--VDT--GD--------GFVHIR------------------VFRGL----------PPQ--Q--------HIELHSVQGGQT-----ADSPLN---------------------------------------------------------------------------------------------------------------------------------------------
>CHOAN_Salpingoeca_dolichothecata_GGOK01016933
-----------------------MS------------------------------------------------------------------------------MVGGVGA-PKDAD--------AEVQGFVDQVKE-AAEAK----AGKK------------FDKFEAKQYST------------QVV-AGTNFFVK--VDA--GS--------EFVHVR------------------IFRGL----------D----Q--------SISFSDIQVGKS-----AGDAISHF-------------------------------------------------------------------------------------------------------------------------------------------
>CHOAN_Salpingoeca_helianthica_GGOJ01006481
-----------------------MA------------------------------------------------------------------------------LVGGTKA-PQAAT--------AEHQALADKVKA-DAETK----LGQK------------FGEFHVVSVST------------QTV-AGTNYFLK--VNV--GG-----G--HFVHLR------------------VFQGL----------PPQ--Q--------HVELHSAQGGHT-----AESEL----------------------------------------------------------------------------------------------------------------------------------------------
>CHOAN_Salpingoeca_infusionum_GGOW01012591
-----------------------MP------------------------------------------------------------------------------MVGGISE-ARAAD--------EEVKAIAADVRA-AAEAQ----IGAQ-------------AQWEAVSVAS------------QVV-AGTMFFIK--VNT--GS--------GFAHIK------------------VFRSL----------PPF-----------TNEFKAAQTGKA-----EADPI----------------------------------------------------------------------------------------------------------------------------------------------
>CHOAN_Salpingoeca_rosetta_EGD82294_XP_004996477
-----------------------MS-----------------------------------------------------------------------------TMVGGVGQ-ARPVD--------DELRSVVSQVRG-DIEAK----AGKQ------------FETFEPVSYAT------------QVV-AGTHFFIK--VNV--GD--------SHLHAK------------------VFRSL----------PPV-----------SFEVKEVQLGKT-----AEDPVNSF-------------------------------------------------------------------------------------------------------------------------------------------
>CNID_ANTH_Acropora_digitifera_BACK02024857
-----------------------MAVALRRDGWR----------------------CLV--------LV--SVSL----VYL---------------SICCATMTGGKLQ-LKNPY--KY----KEITDGITVILE-RMKVN----NGRA-----------YKVVCDTLKASS------------QVV-QGTLYRVA--MKV--AP-----E--GNDPGA---------------------------CI----GGTTGK--------DERFVCFTIWSRPWLQDANSRFIVEEKPNISE-------------TKDCF----------------------------------------------------------------------------------------------------------------NV
>CNID_ANTH_Acropora_digitifera_cystatinA_like_XP_015754764
-----------------------MD------------------------------------------------------------------------------RPGAYTE-ERKAA--------KEVQKICDQVKD-QAEAK----AGTT------------FDKFQAISYRS------------QVV-AGTNYIIK--VNV--GD-----TPSNYVHLY------------------VYEKL----------PCDG-S--------ALTVTNIKTGMK-----ESDPLEPIK------------------------------------------------------------------------------------------------------------------------------------------
>CNID_ANTH_Acropora_digitifera_XP_015749649_cystatinA_like
-----------------------MH------------------------------------------------------------------------------KTGGYSE-EKKAT--------EEVQHICDQVKS-QAEAK----AGTT------------FNKFEAISYRS------------QVV-AGTNYIIK--IDV--GD-----TPLNYVHLY------------------VYQSL----------PSAG-S--------ALVVNDIKTGMK-----ERAPLEPIN------------------------------------------------------------------------------------------------------------------------------------------
>CNID_ANTH_Acropora_digitifera_XP_015777646_cystatinB_like
-----------------------------------------------------------------------------------------------------------------------------EVQQICDQVKE-EAEKK----AGSK------------FPQFVAVSYKT------------QVV-AGTNYFIK--VNV--GD-----G--NFIHLR------------------VYKKL----------PHAG-S--------TLELSALKTGMK-----EDSALEYFQ------------------------------------------------------------------------------------------------------------------------------------------
>CNID_ANTH_Acropora_hyacinthus_GDIF01021405
-----------------------------------------------------------------------------------------------------------KLQ-LKNPY--EY----KEITDGMTVILE-RMKVN----DGRA-----------YKVVCNTLKASS------------QVV-QGTLYRVA--MKV--AP-----E--GNDPAA---------------------------CI----GGMTGK--------DERFVCFTIWSRPWLPDANSRFIVEVKPNISE-------------TKDCF----------------------------------------------------------------------------------------------------------------NV
>CNID_ANTH_Acropora_millepora_GHGM01032482
------------------------AVVLRRDGWR----------------------WLV--------LI--TVSV----VYL---------------SSCCATITGGKLQ-LKNPY--EY----KEITDGMTVILE-RMKVN----DGRA-----------YKVVCDTLKASS------------QVV-QGTLYRVA--MKV--AP-----E--GNDPAA---------------------------CI----GGMTGK--------DERFVCFTIWSRPWLPDANSRFIVEVKPNISE-------------TKDCF----------------------------------------------------------------------------------------------------------------NV
>CNID_ANTH_Acropora_millepora_GHGM01075361
------------------------AVVLRRDGWR----------------------WLV--------LI--TVSV----VYL---------------SSCCATITGGKLQ-LKNPY--EY----KEITDGMTVILE-RMKVN----DGRA-----------YKVVCDTLKASS------------QVV-QGTLYRVA--MKV--AP-----E--GNDPAA---------------------------CI----GGMTGK--------DERFVCFTIWSRPWLPDANSRFIVEVKPNISE-------------TKDCF----------------------------------------------------------------------------------------------------------------NV
>CNID_ANTH_Acropora_millepora_GHGT01066959
--------------------------------------------------------------------------------------------------------AGGKLQ-LKNPY--EY----KEITDGMTVILE-RMKVN----DGRA-----------YKVVCDTLKASS------------QVV-QGTLYRVA--MKV--AP-----E--GNDPAA---------------------------CI----GGMTGK--------DERFVCFTIWSRPWLPDANSRFIVEVKPNISE-------------TKDCF----------------------------------------------------------------------------------------------------------------NV
>CNID_ANTH_Acropora_millepora_XP_029200416
-----------------------MAVVLRRDGWR----------------------WLV--------LI--TVSV----VYL---------------SSCCATITGGKLQ-LKNPY--EY----KEITDGMTVILE-RMKVN----DGRA-----------YKVVCDTLKASS------------QVV-QGTLYRVA--MKV--AP-----E--GNDPAA---------------------------CI----GGMTGK--------DERFVCFTIWSRPWLPDANSRFIVKVKPNISE-------------TKDCF----------------------------------------------------------------------------------------------------------------NV
>CNID_ANTH_Acropora_tenuis_IADL01100835
-----------------------MGDVFWRGGWR----------------------CLV--------LI--IISV----VYL---------------SSCCATMTGGKLQ-LKNPY--KY----KEITDGMTVILE-KMKVN----DGRA-----------YKVVCDTLKASS------------QVV-QGTLYRVA--MKV--AP-----E--GNDPAA---------------------------CI----RGRPGK--------DERFVCFTIWSRPWLPDANSRFIVEEKPNISE-------------TEDCF----------------------------------------------------------------------------------------------------------------NV
>CNID_ANTH_Clavularia_sp_GHAW01014581
-----------------------MS------------------------------------------------------------------------------GPGSTGA-AKEAN--------EEIQSMCGGLKD-QALEK----AQASGWNG-------LFSEFTAVSFTS------------QVV-AGTNYFVK--VKV--GD-----G--KYCHLR------------------VHQPL----------PHTG-Q--------PPAIHSVQMDKA-----EGDAIEYF-------------------------------------------------------------------------------------------------------------------------------------------
>CNID_ANTH_Edwardsiella_carnea_carnea_GGGB01032326
-----------------------M-------------------------------------------------------------------------------KCGGPTE-PRQAD--------AEAQAICDEVKA-AAEAK----SNKS------------FAEFRATEYMT------------QLV-AGTNYFIK--VNV--GR-----G--LYVHLR------------------VYKSL----------PHAG-G--------KLELAAILVDKA-----EADPLVYF-------------------------------------------------------------------------------------------------------------------------------------------
>CNID_ANTH_Edwardsiella_carnea_carnea_GGGD01044705
-----------------------M-------------------------------------------------------------------------------KCGGPTE-PRQAD--------AEAQAICDEVKA-AAEAK----SNKS------------FAEFRATEYMT------------QLV-AGTNYFIK--VNV--GD-----G--SYVHLR------------------VYKKL----------PCYG-A--------TIELTSMLEGKT-----EAHKLYYFD------------------------------------------------------------------------------------------------------------------------------------------
>CNID_ANTH_Edwardsiella_carnea_carnea_GGGD01131273
---------------------------------------------------------------------------------------------------------GGTTE-LKTAT--------ADQQDIIDSVKG-EVEAK----FGKT------------YTTFTAVGYKT------------QVV-SGTNYFVK--VNA--GD--------EYLHLR------------------IYKHF----------S----G--------TITLSAALEGKT-----E--------------------------------------------------------------------------------------------------------------------------------------------------
>CNID_ANTH_Edwardsiella_carnea_GGGD01091759_GGGD01091769
-----------------------MVMSRSC--------------------------ALFC-------LM--LLSL----LNT---TDQ------QLNGGTEPPVTGGTEQ-IPSSNLTNY----KNLERFIDEAVD-IAGEE----IKSEEKANDCNLK--FVAFLKHFIASR------------QVV-SGMLYGVN--TTV--GPAFD--C--DCLNSA-------HSICE------VDTES----------PTYPKN--------LIRDCRFEIWLRPWI--KTTQITVK----------------------CCK----PKSTSKCREVIR--------------------------AVQSNSTLGENL--------------------------------------------------------PSGR
>CNID_ANTH_Edwardsiella_lineata_El_T1_26718
-----------------------MATKRSCCAPP---------------------CSML--------LI--VLCF----LKT----------------TEQEMLAGGIKP-IDISNIGNY----EDLKTYIGKAVK-IAGEE----IKSEEKTND-NLK--FVAFLKHFTATE------------QVV-QGVLYRVH--ATI--GPALD--S--DCLNSE-------HSICS------EDTES----------PTYPKN--------LIRNCKFEIWSRPWL-GSDERLKITV--------------------KCCK----PTSPD-------------------------CL------------------------------------------------------------------------------
>CNID_ANTH_Edwardsiella_lineata_El.T1.2457
-----------------------M-------------------------------------------------------------------------------KCGGPTE-PRQAD--------AEAQAICDEVKA-AAEAK----SNKS------------FAEFRATEYMT------------QLV-AGTNYFIKV-VYV--GG-----G--LYVHLR------------------VYKSL----------PHAG-G--------KLELAAILVDKA-----KADPLAY--------------------------------------------------------------------------------------------------------------------------------------------
>CNID_ANTH_Exaiptasia_pallida_JV089924
-----------------------M-------------------------------------------------------------------------------SCGGLSG-SKPAD--------SAVHDICKKVKS-DVESK----TGKS------------YSTFEAKHYCS------------QVV-AGTNYFIK--VDV--GG--------SFVHIR------------------VYETL----------PHAG-S--------TLEVSAVQVDMK-----EDDPIAYF-------------------------------------------------------------------------------------------------------------------------------------------
>CNID_ANTH_Exaiptasia_pallida_JV124988
-----------------------MMKVL-----------------------------AI--------FL--CFCI----IIQ-------------ATSAERGMMVGGKEP-INPRDVPL-----EGIDKALDMARE-KLSSN----SCS------------KFVSQKIIKAEA------------QVV-EGILYFVK--IEI--AP-----K--DKTKDC------------------QLLDD----CRN-----------------ELYVCSFNIWSRSWLKDPDKQLLVDK--------------------LHCD----------------------------------C---------------------------------------------------------------------------EFKQ
>CNID_ANTH_Nematostella_vectensis_EDO38753
-----------------------M-------------------------------------------------------------------------------ACGAASV-VQEAN--------EEIQAICDQMKV-HVEAK----CGRK------------FGSFEATHFRS------------QVV-AGTNYFIK--VHV--GN-----G--SYLHLR------------------VFQTL----------PFAG-Q--------NLELVAMLMDKT-----EDDELNYFDKGRN--------------------------------------------------------------------------------------------------------------------------------------
>CNID_ANTH_Nematostella_vectensis_EDO38843
-----------------------MA------------------------------------------------------------------------------LCGGVSKELKEAD--------EEVQAICDKIKP-KAEVE----SGRK------------FDVFKATHYKT------------QVV-AGTNFFIK--VHV--GN-----N--NYVHLR------------------VYRTL----------PCAG-E--------TLKLSAMLVDKS-----ESDEVQYFEASS---------------------------------------------------------------------------------------------------------------------------------------
>CNID_ANTH_Nematostella_vectensis_HADN01019062_XM_001636798
-----------------------MASLR-----------------------------CFGM------LI--ATST----LFY------------LVETGVCEKIVGGVEP-MPMKEVLKD----SDLVKSIGKAIE-MVGKN----ISSTNRK--------FAAFQGKVYVTK------------QLV-EGVLYTVY--ATI--GPVLDKNT--DCNQFA-------NWLCD------VDAEN----------PYYSSN--------LVRNYEFTIWSRPWL--GPDEIEIK----------------------SCT----PPSSSNKK------------------------------------------------------------------------------------------------------
>CNID_ANTH_Nematostella_vectensis_XP_001630816_cystatinB
-----------------------M-------------------------------------------------------------------------------ACGAASV-VQEAN--------EEIQAICDQMKV-HVEAK----CGRK------------FGSFEATHFRS------------QVV-AGTNYFIK--VHV--GN-----G--SYLHLR------------------VFQTL----------PFAG-Q--------NLELVAMLMDKT-----EDDELNYFDKGRN--------------------------------------------------------------------------------------------------------------------------------------
>CNID_ANTH_Nematostella_vectensis_XP_001630906
-----------------------MA------------------------------------------------------------------------------LCGGVSKELKEAD--------EEVQAICDKIKP-KAEVE----SGRK------------FDVFKATHYKT------------QVV-AGTNFFIK--VHV--GN-----N--NYVHLR------------------VYRTL----------PCAG-E--------TLKLSAMLVDKS-----ESDEVQYFEASS---------------------------------------------------------------------------------------------------------------------------------------
>CNID_ANTH_Orbicella_faveolata_XP_020617194_bitiscystatin_like
-----------------------MADGQ----------------------------TKL--------AL--ASCL----AFA------------VLRLVHNASIPGGVTK-IEREKLASH----TELLEGLKQAVR-LENSR----EPKPSFK--------FVYLPYTLDASS------------QVV-QGIMYRAN--VKI--AP-----S--NCLNAL-------NETR-------EGIEA----CGVDFLKPEVLK--------QEKCCAFEIWSRPWL-AGQERLVVQK--------------------AECT----PSFTAGQAQSGHFRVTMKLSVYPV------C-----------------NL---------------------------------------------------------VKG
>CNID_ANTH_Pocillopora_damicornis_RMX57532
-----------------------MIMSKQKFEMA----VG-------------KAVFVI--------IL--YVSF----LHC---------------SAKKSPITGGISR-IDPEDLRQY----PDLIKGVKSFLD-KLNSK----STAGT---------VHKLVCASVQASS------------QVV-QGVLYRVA--FNT--EQ-----V--DKGVAQ------------------------GESCINR-GDFVEKG--------EGKFICISIWERPWLNDMSPEIKENKEGKD---------------IESCL----GVSN----------------------------------------------------------------------------------------------------------
>CNID_ANTH_Pocillopora_damicornis_XP_027057754_cystatin1_like
-----------------------MAVFE----------------------------IHL--------FL--VFCF----AFG------------TIRFVQPATIPGAMIN-IEQDKLSAH----TELLEGLKQAVR-LENAR----EPKPPFK--------FVYLPYTLFAAS------------QIV-EGTMYRAN--VNL--AP-----S--KCPNNL-------NETR-------EGIEA----CGVDFLKPDILK--------QEKHCMFEIWSRPWL-AGKERVLIRK--------------------AECK----PTATK-QTQPCRFRVTMKFTFNPL------C-----------------NL--------------------------------------------------------QPKG
>CNID_ANTH_Stylophora_pistillata_PFX28679
-----------------------M-----------------------------------------------------------------------------PVMTGGISR-IDPEDSAEY----PDLQKGVEIFMD-KLNAK----ANAGT---------VYKLVCERIQASK------------QVV-QGVLYRVA--FSV--EP-----V--DKEMAE------------------------GGYCIKS-DDITAEG--------NGKFVCITVWSRGWLGDQSPKVKENEEAKD---------------VESCL----KEQLHEKSNH------------------------------QAKR----------------------------------------------------P-------HNGQHT
>CNID_ANTH_Stylophora_pistillata_XP_022795932_cystatin_like
-----------------------MAVFE----------------------------KNV--------VL--VVSF----IFA------------ALRLVQLATIPGAMIN-IEQDKLSSH----TELLEGLKQAVR-LENAR----NPKPPFK--------YVYLPYTLDAAS------------QIV-QGTMYRAN--VKL--AP-----S--KCPNNL-------NETR-------EGIEA----CGVDFLKPDILK--------QEKYCMFEIWSRPWL-AGKERLLIQK--------------------AECK----STAATGLPQPCRFHVTMKFTFNPL------C-----------------NL--------------------------------------------------------QPKG
>CNID_CUB_Alatina_alata_GEUJ01010267
-----------------------MLLFV-----------------------------VL--------LA--IASC--------------------------AAGTGMKEP-LKQKDL-------EDIKDLLLIGEA-RCNNR----INTKV-----------LFLNHRVTGTK------------QVV-EGMLYHIK--AVM--VP-----T--KCKKGD-------DIKDQ----LAKHRKQ----CIY---DLGSGI--------RMERCVFDIWHRPWL-EESKRVILK-------------------------------------------------------------------------------------------------------------------------------------------
>CNID_CUB_Alatina_alata_GEUJ01015393
-----------------------MI------------------------------------------------------------------------------KCGGTTN-AIPAD--------KKAQEVCDKIKP-EVEAK----LGAN------------FDTFKAILHAT------------QMV-QGMNHFIK--VDV--GG-----G--KFIHIR------------------VWEHL----------PCYG-G--------KLELSDVLQNKS-----ETDPLEYF-------------------------------------------------------------------------------------------------------------------------------------------
>CNID_CUB_Alatina_alata_GEUJ01030662
---------------------------------------------------------LL--------LL--LMST--------------------------VHATGQWVH-LTEGNMKS-----DEFQFILNEVTK-RFNER----TNSM-----------YFYTATKPSGER------------QVI-TGFNYRIH--VTM--VP-----T--TCVKRS-------DENQ-------FANKP----C-----LGLTNSVL------QREECVFVVWYRSWVHLPEKKAKITS--------------------QKCH------------------------------------------------------------------------------------------------------------------
>CNID_CUB_Carybdea_xaymacana_SRX1715744
----------------------------------------------------------------------------------------------------------------------------------------------------------------------KAVAYAT------------QMV-QGINHFIK--VDV--GD-----G--NFIHIR------------------IWENL----------PCYG-G--------KLEITSVQTDKR-----K--------------------------------------------------------------------------------------------------------------------------------------------------
>CNID_CUB_Chironex_fleckeri_SRA_SRR1819888
-----------------------MS------------------------------------------------------------------------------RCGGMSN-VVPAD--------DKAQDVCDKVKD-GIESR----LNRK------------FDTFEAVSCAR------------QIV-QGLNHFIK--VKV--GE-----H--EFIHIR------------------IWEHL----------PCYG-G--------KLEISDVQTNKT-----ESDPLTYF-------------------------------------------------------------------------------------------------------------------------------------------
>CNID_CUB_Chironex_yamaguchii_GHAX01066913
-----------------------MNSLS-----------------------------AL--------VFG-LLCC----SLV--------------------MGAGQWEP-LTDEDIAA-----EYMQQLIRSVEV-AYNHR----VNSLY-----------LHLAREVRGLK------------QVV-QGMRYKLT--VTM--VP-----T--TCRKLG-------DDLER---QLKEEREN----C-----NQQTLL--------ESKSCEVDLWSRPWLPDPSEALIIKL--------------------GNC-------------------------------------------------------------------------------------------------------------------
>CNID_CUB_Chironex_yamaguchii_GHAX01096769
-----------------------MS------------------------------------------------------------------------------RCGGMSN-VVSAD--------DKAQDVCDKVKD-GVESR----LNRK------------FDTFEAVSCAR------------QIV-QGLNHFIK--VKV--GE-----N--EFIHIR------------------IWENL----------PCYG-G--------KLEISDVQTNKT-----ESDPLTYF-------------------------------------------------------------------------------------------------------------------------------------------
>CNID_CUB_Chironex_yamaguchii_GHAX01098506
---------------------------------------------------------LM--------LC--LFSC----SLA------------------SAVLVGGWKP-LTNQDLAS-----RDLRQIVVPAVEIRVNNLK---RNKAN---------KNLYLARQISGTK------------RVV-QGMLYKLK--LKM--VL-----T--TCLKGN-------DLERQ------ITSTSRRIAC-----HDSSSG--------TQQTCEVDVWSRPFLPDPEDALKITK--------------------PECK------------------------------------------------------------------------------------------------------------------
>CNID_CUB_Copula_sivickisi_GHBG01012206
-----------------------MWIGT-----------------------------IIS-------LA--VICP----VLV------------------SGSSLNAAVA-LSLGEIRRS----HSLKSYVNSAIA-RVNNL----SHSQ-----------YFYKAIFVTATK------------QTV-QGILYKIE--LEL--MP-----T--TCLKAG-------HTLDS------LEGDH----C-----PENTSR--------PRIICKFSVWERKFLSDPSKHVVFNY--------------------YDC-------------------------------------------------------------------------------------------------------------------
>CNID_CUB_Copula_sivickisi_GHBG01079357
-----------------------MP------------------------------------------------------------------------------LCGGMGS-VTPAN--------EESQGICDQIKS-QVEDR----VGTK------------YDTFTAVSHAT------------QLV-QGLNYFIK--VDV--GN-----D--KFIHIR------------------VWKNL----------PCYG-E--------KLELTDVQTEKT-----ASDPLVYF-------------------------------------------------------------------------------------------------------------------------------------------
>CNID_CUB_Copula_sivickisi_GHBG01113448
-----------------------MP------------------------------------------------------------------------------LCGGMGS-VSPAN--------EESQEICDQIKS-KVEEK----LGTN------------FDTFKAVSHAT------------QLV-QGMNYFVK--VNI--GG-----D--KFIHIR------------------VWKNL----------PCYG-E--------KLELTDVLTDKT-----ATDPLVYF-------------------------------------------------------------------------------------------------------------------------------------------
>CNID_CUB_Morbakka_virulenta_GHAF01002386
-----------------------M---------------------------------------------------------------------------------GGMSG-PSPAV--------EDTQYICDKVKG-DVEAT----LGKS------------FDTFRAVRSTS------------QTV-AGTNYFIK--VDV--GD-----G--KFIHIR------------------VFKGL----------PCNG-G--------KLELTNVLVNKT-----ETDPLDFF-------------------------------------------------------------------------------------------------------------------------------------------
>CNID_CUB_Morbakka_virulenta_GHAF01007606
-----------------------MA------------------------------------------------------------------------------KCGGMSN-VIPAN--------KKAEDVCDKIKP-EVEQK----LGET------------FSIFKPVACAV------------QMV-QGMNHFIK--VDV--GN-----G--RYLHLR------------------IWEHL----------PCYG-G--------KLELSNMLDNKQ-----ETDSLVYF-------------------------------------------------------------------------------------------------------------------------------------------
>CNID_CUB_Morbakka_virulenta_GHAF01013254
-----------------------LTIFL---------------------------------------LM--LKSV-------------------------SPALVGGRTT-LTPEELNQ-----SEIQGYIASAEE-RFNEK----INSM-----------YLYRATDISCTK------------QIV-QGIDYSCS--MTM--VP-----T--LTIKDD-----IKEQLKS------LQGEW----------ERNTSV--------NSESCHFSVWSRPWL-QGDEKLIFKL--------------------DDC-------------------------------------------------------------------------------------------------------------------
>CNID_CUB_Tripedalia_cystophora_GGWE01003299
-----------------------MKMW------------------------------LF--------LA--LCTL----LES------------------HVLLLGESEP-LTVGEISNS----SEIQSFLAMAEK-RYNMM----SNYM-----------YLYRLEEVSGTK------------QVV-AGIKYRFS--VSM--VP-----T--LCEKTE-------DALKS------PTSDT----C-----EVNNSS--------SKIRCKFSVWSRPWLKNPEESTIITF--------------------EHCQ----------------------------------------------------------------------------------------------------------------ES
>CNID_CUB_Tripedalia_cystophora_GGWE01012921
-----------------------MA------------------------------------------------------------------------------KCGGMGE-PIPAN--------EKTQEICDKIKD-EIEKK----LGQK------------FSTFDPVFHAV------------QMV-QGMNHFIK--VDV--GD-----G--KFLHIR------------------IWEHL----------PCYG-G--------KLEVSDILTDKT-----ASDPLVYF-------------------------------------------------------------------------------------------------------------------------------------------
>CNID_CUB_Tripedalia_cystophora_GGWE01027037
-----------------------MTML------------------------------IF--------LG--LCTL----MVA------------------EAAAVGSPVS-LTKEEISSS----SEIQSFLAMAEK-RYNMM----SNYM-----------YLYRLEEVSGTK------------QVV-AGIKYKFS--VSM--VP-----T--LCQKTE-------DALKS------PTSDT----C-----EVNNSS--------SKIRCKFSVWSRPWHGDPSQRTLLHL--------------------EGC-------------------------------------------------------------------------------------------------------------------
>CNID_CUB_Tripedalia_cystophora_GHAQ01048446
-----------------------MTML------------------------------IF--------LG--LCTL----MVA------------------EAAAVGSPVS-LTKEEISSS----SEIQSFLAMAEK-RYNMM----SNYM-----------YLYRLEEVSGTK------------QVV-AGIKYKFS--VSM--VP-----T--LCQKTE-------DALKS------PTSDT----C-----EVNNSS--------SKIRCKFSVWSRPWLKNPEESTIITF--------------------EHCQ----------------------------------------------------------------------------------------------------------------ES
>CNID_HYDR_Clytia_haemisphaerica_HAMV01021631
-----------------------MILKL-----------------------------LLSFNF----VLN-ILLI---TVMA---------------EEIRGQLVGGLKE-QEIKILDSVVGNGKTLWDYLQNKIE-EYAKQ----RNSL-----------YMYGINDIHVQS------------QVV-QGVLYKVT--LDL--AP-----T--DCHNNK----FLSEESNN------ARLEMIRT-CS----INKSHG--------SHEKHVIDLWVRSWL-PENEKVIVSE---------------------AAH------------------------------------------------------------------------------------------------------------------
>CNID_HYDR_Clytia_haemisphaerica_TCONS_00004624
-----------------------M--------------------------------------------------------------------------------CGGVGN-ANPAD--------EEVIGILNQVKG-QVEGK----TNDS------------YDVFEAHSYST------------QVV-AGTNFFIK--VKV--GD-----G--KYIHVR------------------VFRPL----------PHTN-G--------SPEVHSVQMDKS-----EQDAIVHF-------------------------------------------------------------------------------------------------------------------------------------------
>CNID_HYDR_Hydra_magnipapillata_BP506435
-----------------------MIKVL-----------------------------GF--------LI--LSSL----CFA--------------NGGKDGDIAGGKKN-LSQEDIKELVSANGDFSKGLGIATE-MINNG----TXKHSKKTH------RLVIQKIVNATS------------QVV-AGIKYDVD--VKM--EE-----S--ELQNTK-------PNEP-------QKKSV----C-----QVKKK-------------CYVKNWSRPLN-CAPQHLNLTV---------------------NCE------EHK---------------------------------------------------------------------------------------------------------
>CNID_HYDR_Hydra_magnipapillata_CN566221_cystatin
-----------------------MIKVL-----------------------------GF--------LI--LSSL----CFA--------------NGGKDGGIAGGKSN-LSKDDINKLVLANGGFSKGLDIATE-MINNK----TKKHSKKTH------RLVIHEIVSATS------------QVV-AGIKYNVN--VKM--VE-----S--ICKNTK-------ENAQ-------KKIVD----C-----PAKKRK--------EEKICNVTILSQSWI----GNLNVTV---------------------SCE------KHK---------------------------------------------------------------------------------------------------------
>CNID_HYDR_Hydra_magnipapillata_DN240932
-----------------------MNSVI-----------------------------VF--------IA--LIGL----SF---------------------GLPGGKVK-LTEKQIEDLESENGAFSVGLNVAIG-KLNDG----NAKY-----------RQVRDKIIGATS------------QVV-AGILYEVN--VNV--VE-----S--VCENLP-------INSNF------MTTKE----C-----PAKEKS--------EEKVCKVTIWYRPWLIQTMDSLIVNT---------------------S--------------------------------------------------------------------------------------------------------------------
>CNID_HYDR_Hydra_magnipapillata_GAOL01000614
-----------------------MNSVF-----------------------------VF--------IA--LLGL----SF---------------------GLPGGKVE-LSKDQIKGLLSENGAFSTGLNVAIG-KLNDG----NGEF-----------RTVRDEVLGATS------------QVV-AGILYEVD--IKV--VE-----S--VCANLE-------INASM------MTTNE----C-----PAKNKS--------EAKTCKVTILSRPWF-ETADSLIVNI---------------------AC-------------------------------------------------------------------------------------------------------------------
>CNID_HYDR_Hydra_magnipapillata_GAOL01004929
-----------------------MIKVL-----------------------------GF--------LI--LSSL----CFA--------------NGGKDGDIAGGKKN-LSQEDIKELVSANGDFSKGLGIATE-MINNG----TKKHSKKTH------RLVIQKIVNATS------------QVV-AGIKYDVD--VKM--EE-----S--DCKNTK-------QNEH-------KKKSV----C-----KVKKN-------------CNVKIWSRPWI-AAPSNLNVTV---------------------SCE------EHK---------------------------------------------------------------------------------------------------------
>CNID_HYDR_Hydra_magnipapillata_GAOL01009048
-----------------------MNSVI-----------------------------VF--------IA--LIGL----SF---------------------GLPGGKVK-LTEKQIEDLESKNGAFSVGLNVAIG-KLNDG----NAKY-----------RQVRDKIIGATS------------QVV-AGIRYEVN--VKV--VE-----S--VCENLP-------INSNF------MTTKE----C-----PAKEKS--------EEKVCKVTIWYRPWLIQTMDSLIVNT---------------------SCK----SE------------------------------------------------------------------------------------------------------------
>CNID_HYDR_Hydra_magnipapillata_GAOL01012029
-----------------------MSLAL-----------------------------AF--------VA--LLGL----SLA-------------------NAQLGGIVN-LSQTKVTELLSENGDFAKGLKMAVT-KLNNG----NEKH-----------KQVIEKIIDATS------------QVV-AGIRYVVN--VKI--VE-----S--VCKSMN-------NNIL-------MTTKL----C-----PALKYS--------KSKICKVVIWSRRWLSLATESLVVNI---------------------TC-------------------------------------------------------------------------------------------------------------------
>CNID_HYDR_Hydra_magnipapillata_GAOL01018268_DR435266_stefin2
-----------------------MT------------------------------------------------------------------------------LCGGTSE-SRPAD--------DEVKAIIEKIKD-QVLGK----VNQS------------LDQYEAVSYKT------------QVV-AGTNFFIK--VKT--GD-----N--RFIHLR------------------VFRPL----------PPNF-E--------NFQLHSVQENKS-----HEDEISYF-------------------------------------------------------------------------------------------------------------------------------------------
>CNID_HYDR_Hydra_magnipapillata_stefin_GAOL01020904
-----------------------MS------------------------------------------------------------------------------MPGGTTA-MKDAT--------DEVQHIIEKVKD-QVLGK----VNDA------------LENYKAISFKT------------QVV-AGVNYFIK--VDI--GN-----D--RYIHLK------------------VFRPL----------PFDN-E--------KFELHSVQEHKS-----KEDELKYF-------------------------------------------------------------------------------------------------------------------------------------------
>CNID_HYDR_Hydra_vulgaris_GEVZ01014409
-----------------------MIKVL-----------------------------GF--------LI--LSSL----CFA--------------NGGKDGDIAGGKKN-LSQEDIKELVSANGDFSKGLGIATE-MINNG----TKKHSKKTH------RLVIQKIVNATS------------QVV-AGIKYDVD--VKM--EE-----S--DCKNTK-------QNEH-------KKKSV----C-----KVKKN-------------CNVKIWSRPWI-AAPSNLNVTV---------------------SCE------EHK---------------------------------------------------------------------------------------------------------
>CNID_HYDR_Hydra_vulgaris_GEVZ01026219
-----------------------MNSVI-----------------------------VF--------IA--LIGL----SF---------------------GLPGGKVK-LTEKQIKDLESENGAFSVGLNVAIG-KLNDG----NAKY-----------RQVRDKIIGATS------------QVV-AGIRYEVN--VKV--VE-----S--VCENLP-------INSNF------MTTKE----C-----PAKEKS--------EEKVCKVTIWYRPWLIQTMDSLIVNT---------------------SCK----SE------------------------------------------------------------------------------------------------------------
>CNID_HYDR_Hydra_vulgaris_GEVZ01030485
-----------------------MSLAL-----------------------------AF--------VA--LLGL----SLA-------------------NAQLGGIVN-LSQTKVTELLSENGDFAKGLKMAVT-KLNNG----NEKH-----------KQVIEKIIDATS------------QVV-AGIRYVVN--VKI--VE-----S--VCKSMN-------NNIL-------MTTKL----C-----PALKYS--------KSKICKVVIWSRRWLSLATESLVVNI---------------------TC-------------------------------------------------------------------------------------------------------------------
>CNID_HYDR_Hydra_vulgaris_GEVZ01031716
-----------------------MNSVF-----------------------------VF--------IA--LLGL----SF---------------------GLPGGKVE-LSKDQIKGLLSENGAFSTGLNVAIG-KLNDG----NGEF-----------RTVRDEVLGATS------------QVV-AGILYEVD--IKV--VE-----S--VCANLE-------INASM------MTTNE----C-----PAKNKS--------EAKTCKVTILSRPWF-ETADSLIVNI---------------------AC-------------------------------------------------------------------------------------------------------------------
>CNID_HYDR_Hydra_vulgaris_GGKH01009330
-----------------------MNSVI-----------------------------VF--------IA--LIGL----SL---------------------GLPGGKVQ-LTEKQIEDLESENGAFSVGLNVAIG-KLNDG----NAKY-----------RQVRDKIIGATS------------QVV-AGIRYEVN--VKV--VE-----S--VCENLP-------INSNF------MTTKE----C-----PAKEQS--------EEKVCKVSIWYRPWLIQTMDSLIVNT---------------------SCK----SE------------------------------------------------------------------------------------------------------------
>CNID_HYDR_Hydra_vulgaris_GGKH01010340
-----------------------MIKVL-----------------------------GF--------LI--LSSL----CFA--------------NGGKDGGIAGGKSN-LSKDDINKLVLANGGFSKGLDIATE-MINNK----TKKHSKKTH------RLVIHEIVSATS------------QVV-AGIKYNVN--VKM--VE-----S--ICKNTK-------ENAQ-------KKIVD----C-----PAKKRK--------EEKICNVTILSQSWI----GNLNVTV---------------------SCE------KHK---------------------------------------------------------------------------------------------------------
>CNID_HYDR_Hydra_vulgaris_GGKH01026630
-----------------------------------------------------------------------------------------------------------------------LLSENGAFSTGLNVAIG-KLNDG----NGEF-----------RTVRDEVLGATS------------QVV-AGIRYEVD--VKV--VD-----S--VCANLE-------INANK------MTTNE----C-----PAKEQS--------EAKTCKVTIWSRPWL-QTAESLIVNI---------------------VC-------------------------------------------------------------------------------------------------------------------
>CNID_HYDR_Hydra_vulgaris_GGKH01041913
-----------------------MSLAL-----------------------------VF--------VA--LLGL----SIA-------------------NGQLGGIVN-LSQTKVTELLSENGDFARGLKMAVT-KLNNG----NKEY-----------KQVIEKIIDATS------------QVV-AGIRYVVD--VKI--VE-----S--VCKNLD-------NNIL-------LTTKL----C-----PALKYS--------KSKICKVVIWSRRWLSLATESLAVDI---------------------TC-------------------------------------------------------------------------------------------------------------------
>CNID_HYDR_Hydra_vulgaris_HAAC01003122
-----------------------MSLAL-----------------------------AF--------VA--LLGL----SLA-------------------NAQLGGIVN-LSQTKVTELLSENGDFAKGLKMAVT-KLNNG----NEKH-----------KQVIEKIIDATS------------QVV-AGIRYVVN--VKI--VE-----S--VCKSMN-------NNIL-------MTTKL----C-----PALKYS--------KSKICKVVIWSRRWLSLATESLVVDI---------------------TC-------------------------------------------------------------------------------------------------------------------
>CNID_HYDR_Hydra_vulgaris_HAAC01006868
-----------------------MIKVL-----------------------------GF--------LI--LSSL----CFA--------------NGGKDGDIAGGKKN-LSQEDIKELVSANGDFSKGLGIATE-MINNG----TKKHSKKTH------RLVIQKIVNATS------------QVV-AGIKYDVD--VKM--EE-----S---------------------------------------------------------------------------------------------------------------------------------------------------------------------------------------------------------------------------
>CNID_HYDR_Hydra_vulgaris_HAAC01029626
-----------------------MIKVL-----------------------------GF--------LI--LSSL----YFA--------------NGGKDGGIAGGKKK-LSQKDIEELVSANGDFSKGLDIATE-MINNG----TKKHSNKTH----SFRLVIKKIVKATS------------QVV-AGEKYDVD--VKM--VE-----S--VCKNTK-------HNEH-------EKNXD----C-----TXKKQK--------GEKNCNVKIWSRPWI-AAPSNLNVTV---------------------SCK------KHK---------------------------------------------------------------------------------------------------------
>CNID_HYDR_Hydra_vulgaris_HAAC01031151
-----------------------MS------------------------------------------------------------------------------MPGGTTA-MKDAT--------DEVQHIIEKVKD-QVLGK----VNDA------------LENYKAISFKT------------QVV-AGVNYFIK--VDI--GN-----D--RYIHLR------------------VFRPL----------PFDN-E--------KFELHSVQEHKS-----KEDELKYF-------------------------------------------------------------------------------------------------------------------------------------------
>CNID_HYDR_Hydra_vulgaris_HAAC01040498
-----------------------MNSVF-----------------------------VF--------IA--LIGL----TF---------------------GLPGGKVQ-LTEKQIEDLLSKNGPFSVGLNVAIG-KLNYD----SSKY-----------RQVREKIINATS------------QVV-AGTQYEVN--IKV--VE-----S--VCKNLP-------INSNL------MTTKE----C-----PAKKKP--------EAKVCKVSILYRPFLIQTMDSLIVNT---------------------SCR------------------------------------------------------------------------------------------------------------------
>CNID_HYDR_Hydra_vulgaris_HAAC01043225
-----------------------MNSVI-----------------------------VF--------IA--LIGL----SF---------------------GLPGGKVK-LTEKQIKDLESENGAFSVGLNVAIG-KLNDG----NAKY-----------RQVRDKIIGATS------------QVV-AGIRYEVN--VRV--VE-----S--VCENLP-------INSNF------MTTKE----C-----PAKEKP--------EEKVCKVSIWYRPWLIQTMDSLIVNT---------------------SCK----SE------------------------------------------------------------------------------------------------------------
>CNID_HYDR_Hydra_vulgaris_HAAC01044372
-----------------------MNSVI-----------------------------VF--------IA--LIGL----SF---------------------GLPGGKVK-LTEKQIEDLESENGAFSVGLNVAIG-KLNDG----NAKY-----------RQVRDKIIGATS------------QVV-AGIRYEVN--VNV--VE-----S--VCENLP-------INSNF------MTNKK---NS-----PAKEKS--------EEKSSKVTIWYRPWLIQTMDSLIVNY---------------------LM-------------------------------------------------------------------------------------------------------------------
>CNID_HYDR_Hydra_vulgaris_HAHA01012037
-----------------------------------------------------------------------------------------------------------------------------------------------------------------RQVRDKIIGATS------------QVV-AGIRYEVN--VKV--VE-----S--VCENLP-------INSNF------MTTKE----C-----PAKEKS--------EEKVCKVTIWYRPWLIQTMDSLIVN-------------------------------------------------------------------------------------------------------------------------------------------
>CNID_HYDR_Hydra_vulgaris_HAAD01005312_XP_012565994_cystatinA_like
-----------------------MT------------------------------------------------------------------------------LCGGTSE-SRPAD--------DEVKAIIEKIKD-QVLGK----VNQS------------LDQYEAVSYKT------------QVV-AGTNFFIK--VKT--GD-----N--RFIHLR------------------VFRPL----------PPNF-E--------NFQLHSVQENKS-----HEDEISYF-------------------------------------------------------------------------------------------------------------------------------------------
>CNID_HYDR_Hydra_vulgaris_stefin_GGKH01060711
-----------------------MS------------------------------------------------------------------------------IPGGTTA-TKDAT--------DEVQHIIEKVKD-QVLGK----VNDA------------LDNYKAVSFKT------------QVV-AGLNYFIK--VDI--GS-----D--RYIHLR------------------VFRPL----------PFDNEE--------KFELHSVQEHKS-----KEDELKYF-------------------------------------------------------------------------------------------------------------------------------------------
>CNID_HYDR_Hydra_vulgaris_XP_002155888_cystatin_like
-----------------------MIKVL-----------------------------GF--------LI--LSSL----CFA--------------NGGKDGDIAGGKKN-LSQEDIKELVSANGDFSKGLGIATE-MINNG----TKKHSKKTH------RLVIQKIVNATS------------QVV-AGIKYDVD--VKM--EE-----S--DCKNTK-------QNEH-------KKKSV----C-----KVKKN-------------CNVKIWSRPWI-AAPSNLNVTV---------------------SCE------EHK---------------------------------------------------------------------------------------------------------
>CNID_HYDR_Hydra_vulgaris_XP_002158618
-----------------------MS------------------------------------------------------------------------------MPGGTTA-MKDAT--------DEVQHIIEKVKD-QVLGK----VNDA------------LENYKAISFKT------------QVV-AGVNYFIK--VDI--GN-----D--RYIHLR------------------VFRPL----------PFDN-E--------KFELHSVQEHKS-----KEDELKYF-------------------------------------------------------------------------------------------------------------------------------------------
>CNID_HYDR_Hydra_vulgaris_XP_002162922_cystatin_like
-----------------------MSLAL-----------------------------AF--------VA--LLGL----SLA-------------------NAQLGGIVN-LSQTKVTELLSENGDFAKGLKMAVT-KLNNG----NEKH-----------KQVIEKIIDATS------------QVV-AGIRYVVN--VKI--VE-----S--VCKSMN-------NNIL-------MTTKL----C-----PALKYS--------KSKICKVVIWSRRWLSLATESLVVDI---------------------TC-------------------------------------------------------------------------------------------------------------------
>CNID_HYDR_Millepora_alcicornis_GFAS01111972
-------------------------------------------------------------------------------------------------------AVGGLGA-LQDAT--------EETQQLVMALKA-NVWEKAKN-LGQS-----------EFGDFRAVAQRS------------QVV-AGKNHFVK--VQV--GA-----E--DYIHVK------------------IFEFL----------KHER-K--------APILVDVELHHT-----KDDAIEFLPRAVDEF------------------------------------------------------------------------------------------------------------------------------------
>CNID_HYDR_Millepora_alcicornis_GFAS01153936
-----------------------M--------------------------------------------------------------------------------PGGTGD-EQKAS--------EEIQALCSPLKD-QALEK----AQSGGWNG-------LFTEFTAMSYTS------------QVV-AGTNYFVK--VKV--GD-----N--KFCHVR------------------VHQPL----------PHTG-Q--------PPAVHSLQLDKA-----EGDAIEYF-------------------------------------------------------------------------------------------------------------------------------------------
>CNID_HYDR_Physalia_physalis_GHBB01015682
-----------------------M-------------------------------------------------------------------------------MCGGLAD-AKVAD--------NDVQLIIEKVKA-SVLEK----VNGT------------LDHYQAVSYAT------------QMV-AGVNYFVK--VKV--GT-----E--RYVHLR------------------IYRPL----------PPNH-E--------NSELHSLQEGKT-----KH-------------------------------------------------------------------------------------------------------------------------------------------------
>CNID_HYDR_Physalia_physalis_GHBB01028410
-----------------------MVYFI----------------------------FVI--------LL--LMNG----VFG-------------------ESLVGGINS-IDVTEIEQN----QELLGAIDSAID-MKNAK----ENRVF----------KLVRSSILSATS------------QVV-QGVDYVVN--VKL--VS-----S--ECRNNE-------ANVG-------KTLKD----C-----PPEQKP--------VTEICEISLWQRPWL-PPPDNLIVKI--------------------KSCA----EEPQN---------------------------------------------------------------------------------------------------------
>CNID_HYDR_Podocoryna_carnea_GBEH01044746
-----------------------M-------------------------------------------------------------------------------MCGGIGA-AQSAT--------PEVQSIVDNVKG-AVQSK----TNQN------------YDDFVAVSYAT------------QLV-AGTNFFIK--VRV--GP-----N--KFIHIR------------------VYRTL----------PHAG-E--------TLELTSVQENKN-----ENDAIEYFD------------------------------------------------------------------------------------------------------------------------------------------
>CNID_HYDR_Podocoryna_carnea_GBEH01051211
-----------------------MYSVF---------------------------------------LL--FIGI----AYV--------------------AATGSIHE-MTPDEISKA----VDMGKGIDMAVE-RLNAK----NNRLENK-------KRLVTESLVRASK------------QLV-SGMLYRAE--VRL--VP-----S--ICDNTD-------ENSN-------KKIEE----C-----PAIGNG--------AVRHCKLTIWSRPWL-KDANRILVRG--------------------IHCA----------------------------------------------------------------------------------------------------------------QN
>CNID_HYDR_Podocoryna_carnea_GBEH01054763
-----------------------MYSVF---------------------------------------LL--FIGI----AYV--------------------AATGSIHE-MTPDEISKA----VDMGKGIDMAVE-RLNAK----NNRLENK-------KRLVTESLVRASK------------QLV-SGMLYRAE--VRL--VP-----S--ICDNTD-------ENSN-------KKIEE----C-----PAIGNG--------AVRHCKLTIWSRPWL-KDANRILVRG--------------------IHCA----------------------------------------------------------------------------------------------------------------QN
>CNID_HYDR_Podocoryna_carnea_GCHV01005083
-----------------------M-------------------------------------------------------------------------------MCGGIGA-AQSAT--------PEVQSIVDNVKG-AVQSK----TNQN------------YDDFVAVSYAT------------QLV-AGTNFFIK--VRV--GP-----N--KFIHIR------------------VYRTL----------PHAG-E--------TLELTSVQENKN-----ENDAIEYFD------------------------------------------------------------------------------------------------------------------------------------------
>CNID_HYDR_Podocoryna_carnea_GCHV01026242
-----------------------MYSVF---------------------------------------LL--FIGI----AYV--------------------AATGSIHE-MTPDEISKA----VDMGKGIDMAVE-RLNAK----NNRLENK-------KRLVTESLVRASK------------QLV-SGMLYRAE--VRL--VP-----S--ICDNTD-------ENSN-------KKIEE----C-----PAIGNG--------AVRHCKLTIWSRPWL-KDANRILVRG--------------------IHCA----------------------------------------------------------------------------------------------------------------QN
>CNID_HYDR_Porpita_porpita_GHBA01040123
-----------------------MYTAVF--------------------------------------LS--IIGL----TF--------------------GQIPGGHNP-LTEEQIANN----ADIQFGVDQAMD-AYNAQ----NSPDD---------FRLVAEKIEKATS------------QVV-NGINYHVQ--VRM--VF-----S--SCPNTK-------ENVG-------KDIDD----C-----PPQENA--------IAQRCTFKIY-KPF--NGDIEVKLAK---------------------ACT----------------------------------------------------------------------------------------------------------------SA
>CNID_HYDR_Porpita_porpita_GHBA01056680
-----------------------MYSTL-----------------------------VL--------LL--AIGL----A----------------------AGTGAPSK-MTKEEIENE----DAIVAGLDVGME-DYNSK----NYGNG-G-------QRLVVKEVVQASK------------QVV-AGMLYKVV--AKV--VP-----S--VCTNTV-------DNAN-------KEIED----C-----PAANHG--------YESLCRFQIWHRSWE-KPENQLIVKH--------------------KGCT----------------------------------------------------------------------------------------------------------------R-
>CNID_HYDR_Porpita_porpita_GHBA01075831
-----------------------MYSVI----------------------------S----------LL--LIGV----ACA------------IDIPIHPGGRPGSIFE-MTEKEIKTA----EGLLPGVDMAMN-KLNAK----NDRKENA-------MRFVAEKIVKASR------------QVV-SGSLYYVH--VNV--AT-----S--TCGNTD-------ENEG-------KKVDA----C-----PVDPSG--------DKQKCKFMILSRPWHPKKEKKLKVTG--------------------ILCE---------------------------------------------------------------------------------------------------------------SRM
>CNID_HYDR_Turritopsis_sp_IAAF01049465
-----------------------M-------------------------------------------------------------------------------MCGGKTE-SKPAT--------EEIQNIIESVKD-QVQSK----TNVA------------LDPYEAVSYST------------QVV-AGTNFFIK--VKV--AD-----N--KFIHLR------------------VFRPL----------PPNQ-D--------KLEVHSLLDNKT-----ESDQLEYF-------------------------------------------------------------------------------------------------------------------------------------------
>CNID_HYDR_Velella_velella_GHAZ01011358
-----------------------MYSTL-----------------------------VL--------LV--AIGI----V----------------------TGAGAPRK-LTKDEIENE----DAIFDGLDVGIE-DYNSK----NYGN--G-------QRMVVKEVVQASK------------QVV-AGMLYKVV------------------------------------------------------------------------------------------------------------------------------------------------------------------------------------------------------------------------------------------
>CNID_HYDR_Velella_velella_GHAZ01083823
-----------------------MYSCL-----------------------------VL--------LV--AIGI----T----------------------AGVGAPRK-LTKDEIDNV----DAIGAGLDVGME-ALNSR----INGG--G-------RRMVVKEVVQASE------------QVV-AGMLYKVV--ARV--VA-----S--VCSNTV-------DNAN-------KDIGD----C-----KASPNG--------VESLCRFKIWHRSWE-KPENQLIVTH--------------------KGCT----------------------------------------------------------------------------------------------------------------RS
>CNID_HYDR_Velella_velella_GHAZ01097438
-----------------------M-------------------------------------------------------------------------------MCGGCSE-SKDAD--------SDIQTLVNQVKD-AVTTK----SNRS------------YDLYEAVSYKS------------QVV-AGMNYFVK--VKV--SS-----T--EYIHLR------------------IYQPL----------PHTG-E--------GPQLSNMQESKK-----EVDDIEYF-------------------------------------------------------------------------------------------------------------------------------------------
>CNID_HYDR_Velella_velella_GHAZ01098755
-----------------------MYSTL-----------------------------VL--------FV--AIGI----A----------------------AGVGAPRR-MTDAEIAAE----DALAAGLDMGME-DYNNQ----FAGN--G-------QRLVVKEIVGASK------------QVV-AGFLYKVT--ARV--VQ-----S--VCPNTP-------ENAN-------KDIDD----C-----EAAPAG--------LESLCRFTVWHRSWE-SPENQLIVKL--------------------KGCT----------------------------------------------------------------------------------------------------------------K-
>CNID_HYDR_Velella_velella_GHAZ01105711
-----------------------M--------------------------------------------------------------------------------VGGLSE-TKDAT--------PEVQQLVSQLKE-QVEGK----VNQV------------LSQFDAVSYRT------------QVV-AGTNYFVK--VQV--SP-----S--EYMHLR------------------IYEPL----------PFMN-Q--------PASLAGVQTSKN-----KMDEIKYF-------------------------------------------------------------------------------------------------------------------------------------------
>CNID_HYDR_Velella_velella_GHAZ01151142
----------------------------------------------------------------------------------------------------------------GPAD--------QEIQEMVDTLRA-SAAEM----AGRSG----------GFEKWKAVEVKE------------QVV-AGMNYFVK--VAV--SD-----S--ECVHLR------------------VFKPL----------PHTR-K--------PAELHALRSGKG-----HADEIVYFAGPEREL------------------------------------------------------------------------------------------------------------------------------------
>CNID_HYDR_Velella_velella_GHAZ01170535
---------------------------------------------------------------------------------------------------------GGLAV-AQPT---------AEIQEIVNAFRK-PVERK----MQAKGWNG-------VFPKWEVKQVKT------------QVV-AGTNYFVK--VAV--SD-----S--KCVHLR------------------VFQPL----------PYTN-K--------PAELHGVQPDKE-----HGEDLEYFAAET-EL------------------------------------------------------------------------------------------------------------------------------------
>CNID_HYDR_Velella_velella_stefin_GHAZ01115144
-----------------------MP--------------------------------------------------------------------------------GGITE-SKAAT--------PEVQEIVNQVKQ-QLVEK----TNSV------------YDLLEAHSYKT------------QVV-NGINYFVK--VKV--SNS---PS--EYVHLR------------------IYKPF----------AYQN-E--------GPTLVGIQKSKT-----EGDDIEYFDANIREP----------------CFI--KP-------------------------------------------------------------------------------------------------------------
>CNID_MYXO_Buddenbrockia_plumatellae_MT127426_stefin
-----------------------M--------------------------------------------------------------------------------LGGFKQ-VKTID--------NHIISLVNQVKG-DIEKK----VGKS------------LLMCEPITVEQ------------QIV-SGINYRIK--IHV--GD-----N--QHFMIK------------------IHEKL----------PCHG-S--------G-------------------------------------------------------------------------------------------------------------------------------------------------------------------
>CNID_MYXO_Ceratonova_shasta_IIR_MT127418_stefin
-----------------------MV------------------------------------------------------------------------------LSGGFTN-ELNTNIDRI---NPHSKDIFEYAKK-NLQRN-------------------EHVEMKIIGYCS------------QVV-AGTNYWIK--LNF--DN-----D--SECWVK------------------MYEPL----------PCYN-K--------PIEFLEFSMTFP-------------------------------------------------------------------------F------------------------------------------------------------------------------
>CNID_MYXO_Enteromyxum_leei_MW498387_stefin3
-----------------------MLRFY-----------------------------FF--------VSA-FVAV----AFT----------HGFPKMKTKPLLLGGWSN--RSVD--------QYSKSVLKSVFP-EVLEK----ISFDESGSR------SYPLFEILEHQT------------QVV-AGTNHRLI--VKF--EN-----S-PITYYVF------------------VFEGL----------PLSG-K--------QADFELDKLGFH-----NGQEIEIFYERN----------------YRGVNH-----------------------------------------------------------------------------------------------------------------
>CNID_MYXO_Enteromyxum_leei_stefin1_SAUC34260_TC01
-----------------------M-------------------------------------------------------------------------------KTGAYSK-FFEGL--------GENTHLEPLVLD-HVMEHHKGLVGVEC----------SRESIKIVEHSV------------QVV-CGMNYVVR--VQT--DS--------GRFEIK------------------IFEAL----------PCYG-S--------KLEVTDFYQT----------------------------------------------------------------------------------------------------------------------------------------------------------
>CNID_MYXO_Enteromyxum_leei_stefin2_LDNA01021825
-----------------------M--------------------------------------------------------------------------KTKPLLLGGWSN--RSVD--------QYSKSVLKSVFP-EVLEK----ISFDESGSR------SSHLFEILEHQT------------QLV-AGTNHRLT--VKF--EN-----S-PKTYYVF------------------VFEGL----------PLGG-K--------QADFVLNKLGFH-----NGQEIEIFYERN----------------YRGVNH-----------------------------------------------------------------------------------------------------------------
>CNID_MYXO_Enteromyxum_scophthalmi_MW498388_stefin1
-----------------------M-------------------------------------------------------------------------------LPGGYTE-FKNGL--------GENGHLEPIVKE-CVVKHHSGLTGVEC----------THESVTILGHCS------------QLV-CGTNYKVR--AQT--TS--------GTFEIA------------------LFQAL----------PCYG-G--------NVEVRNIVKL----------------------------------------------------------------------------------------------------------------------------------------------------------
>CNID_MYXO_Enteromyxum_scophthalmi_MW498389_stefin2
-----------------------MLKIA-----------------------------II--------LV--FVSL----CYA---AEA------SEHPFQRRMMIGGYSG-SQDVT--------DKARRILADSMA-EIKQK----IGLTSSS--------DPPAYKIQDYKT------------QLV-NGINHKYS--VTF--DD-----MPKVTHDIV------------------IHEPF----------KHDTDG-V------PTSILDLKSHIL--------------------------------------------------------------------------------------------------------------------------------------------------------
>CNID_MYXO_Enteromyxum_scophthalmi_MW498390_stefin3
-----------------------MLVKV-----------------------------LIA-------IV--YICD----CYR----------------ITSLDMIGGYTP-ATVT---------PRAKAILESKMP-EIAHQ----IGLDS----------HKLKYKILNYET------------QLV-AGTNNKYL--VEF--NN-----G--LMYTIV------------------IHKKL----------PSEPVED-------RLQLISVNKYNP----DSQHAY----------------------------------------------------------------------------------------------------------------------------------------------
>CNID_MYXO_Kudoa_iwatai_stefin1_GBGI01000154_JRUY01001451
-----------------------MT------------------------------------------------------------------------------LIGGFSE-FKTSF--------DDIKYLEPYVRN-AIELEFEK-LGNY-----------QLETFKILGYRQ------------QVV-AGIKYLFT--AET--NN--------GNYDVE------------------IWEQL----------PCHG-G--------GINIVGVHRKTE--------------------------------------------------------------------------------------------------------------------------------------------------------
>CNID_MYXO_Kudoa_iwatai_stefin2_GBGI01000240_JRUY01002450
-----------------------MIIIS----------------------------ITI--------IM--IIKK----GLL------------------IEFLVGLV---VKKFQI-------LLLKTFLKNVYS-KIQSTK---SELKN---------VSFSDITILSYKV------------QIV-NGYNYIIK--FKV--NT----IG--KYFETK------------------IYQDF----------KTHY-G--------IATGDVIETYET-------KNMS---------------------------------------------------------------------------------------------------------------------------------------------
>CNID_MYXO_Myxidium_lieberkuehni_MT127419_STEFIN1_1
-----------------------MS-----------------------------------------------------------------------------KTLGEYCD-MREVD--------EECKHVFIKANS-SICEH----YASMYG---------HFSSCKLIGYKK------------QIV-YGTNYLLN--VEF--QT----ENDPKTVWCN------------------VFQAL----------PCHG-G--------EIKHRGLNEDET-----IASKIDK--------------------------------------------------------------------------------------------------------------------------------------------
>CNID_MYXO_Myxidium_lieberkuehni_MT127420_STEFIN1_2
-----------------------MS-----------------------------------------------------------------------------NPLDGYCN-MREVD--------EESKHVFMKATI-SICQH----YVSEYD---------HFSTCKLKGYKK------------KIV-KGTNYLLK--VEF--QK----EEAQKTLWCK------------------VFQSL----------PCYG-G--------NIEYKGLNEDET-----RASQID---------------------------------------------------------------------------------------------------------------------------------------------
>CNID_MYXO_Myxidium_lieberkuehni_MT127421_STEFIN_2_4
-----------------------MS-----------------------------------------------------------------------------PMCGGFCD-LKEAD--------EYAKKVFEKTHS-SICKN----VKEKYG---------DFKSCELKGCKK------------QLV-CGTNYLLK--VDV--IT----EKSTKTVWCK------------------VFEGL----------PCH-------------------------------------------------------------------------------------------------------------------------------------------------------------------------------
>CNID_MYXO_Myxidium_lieberkuehni_MT127422_STEFIN3_1
-----------------------MVIVG-----------------------------FL--------FL--FSFL----SLT------------------SAIKLGGYAN-YKPAS--------SMETILYMQAIP-QVTEQN---SEVKVTGNSIPLN--LLKDVVTMQVKS------------QIV-SGTNYIYA--VTL--KS-----ASNQLIFVK------------------IFAPL----------PYLN-S--------RPKVVSVAIRESDL------------------------------------------------------------------------------------------------------------------------------------------------------
>CNID_MYXO_Myxidium_lieberkuehni_MT127423_STEFIN4_1
-----------------------MLRAV-----------------------------FF--------FY--VFII----SLT------------------TLQLLGGFGS-FSVAK--------SEQRDLYFNCLH-QLTEKN---NAVKINGDNISPV--LLSDPASLEVKS------------QVV-AGTIYIFR--VGL--KG-----GLNGNIFVK------------------IFQPL----------PYVN-A--------RPKLMSVAHSE---------------------------------------------------------------------------------------------------------------------------------------------------------
>CNID_MYXO_Myxidium_lieberkuehni_STEFIN2_1
-----------------------MS-----------------------------------------------------------------------------PMCGGFSA-VQEVD--------SSAKSVFEKANS-SICSS----FKEKYG---------EAKSCELKGCKK------------QVV-CGTMYLLK--VDV--KM----ETGTKTVWCK------------------VFEGL----------PCYG-G--------KIEYKGMHEDEH-----EAMK-----------------------------------------------------------------------------------------------------------------------------------------------
>CNID_MYXO_Myxidium_lieberkuehni_STEFIN3_2
--------------------------------------------------------------------L--FSLL----SFT------------------SAINLGGYGD-YKKAS--------SMETIIYMQAIP-QVTEQN---SQVKVTGNSIPLN--LLKEVTTMRVKS------------QIV-SGTNYIYA--VTL--NS-----ASNQLIFVK------------------IFAPL----------PYTN-I--------RPTVVSVAIRE---------------------------------------------------------------------------------------------------------------------------------------------------------
>CNID_MYXO_Myxidium_lieberkuehni_STEFIN3_3
-----------------------MIIVA-----------------------------LL--------LL--FSFL----SFS------------------SAVKVGSYGE-YKRAT--------SMENKIYIQAIS-QVAEKN---SNVKVTSNLIPLN--LLNQVTSMRVKS------------QIV-SGTNYIYA--VTL--NS-----PSNQLIFVK------------------IFAPL----------PYTN-D--------QLKVVSVAISEADL------------------------------------------------------------------------------------------------------------------------------------------------------
>CNID_MYXO_Myxidium_lieberkuehni_STEFIN3_4
-----------------------MFFLG-----------------------------LF--------VL--FTFI----SFT------------------SAINVGGYGN-FKKAS--------DIERIIYMQAIP-QVTEKN---SEVKVTGYKFPLN--LLNDVASLQVKS------------QIV-SGTNYIYV--VTL--KN-----GSNQLIFVK------------------IFAPL----------PYTN-V--------RPTVVSVALRESDL------------------------------------------------------------------------------------------------------------------------------------------------------
>CNID_MYXO_Myxidium_lieberkuehni_STEFIN3_5
-----------------------MFFLG-----------------------------LF--------VL--FTFI----SFT------------------SAINVGGYGN-FKKAS--------DIERIIYMQAIP-QVTEKN---SEVKVTGYKFPLN--LLNDVASLQVKS------------QIV-SGTNYIYA--ITL--KN-----GSNQLIFVK------------------IFAPL----------PYTN-V--------RPTVVSVALRESDL------------------------------------------------------------------------------------------------------------------------------------------------------
>CNID_MYXO_Myxidium_lieberkuehni_STEFIN4_2
------------------------IRAV-----------------------------FF--------FY--VFII----SLT------------------SLQMLGGFGS-FNVAT--------DHQRSLYFNCLH-QLTEKN---SAVKVNGDNVSPL--LLSDPASLEVKA------------QVV-AGTNYIYR--VGL--KG-----GLNEFIFVK------------------IFQPL----------PYLN-T--------RPKFVSMAHNE---------------------------------------------------------------------------------------------------------------------------------------------------------
>CNID_MYXO_Myxidium_lieberkuehni_STEFIN4_4
-----------------------MIVTV-----------------------------LF--------LY--VFIN----TLT------------------SLQMLGGFGS-FHVAS--------DEERQLYLNCLP-QLTEKN---NAVKVNGYNVSPV--LLSDPASLEAKS------------QVV-AGTNYIYR--VRL--MG-----DFNNIIFVK------------------IFKPL----------PHVN-A--------RPKFVSMANYEYDL------------------------------------------------------------------------------------------------------------------------------------------------------
>CNID_MYXO_Myxidium_lieberkuehni_STEFIN_2_2
-------------------------------------------------------------------------------------------------------MCGGFCA-SQEVD--------EESKKVFEKTKS-FICKN----VKEKYG---------DFKSCELKGCKK------------QVV-CGTNYLLK--VDV--ET----EMSTKTVWCK------------------VFEGL----------PCYG-G----------------------------------------------------------------------------------------------------------------------------------------------------------------------------
>CNID_MYXO_Myxidium_lieberkuehni_STEFIN_2_3
-----------------------MS-----------------------------------------------------------------------------PMCGGFCG-LENVD--------EGAKRVFEKTNS-SICKS----VKEKYG---------EFKSCELKGCKK------------QLV-AGTNYLLK--VDV--IT----ETSTKTVWCK------------------VFEGL----------PCH-------------------------------------------------------------------------------------------------------------------------------------------------------------------------------
>CNID_MYXO_Myxidium_lieberkuehni_STEFIN_4_3
------------------------IRAV-----------------------------FF--------FY--VFII----SLT------------------SLQMLGGFGS-FNVAT--------DHQRSLYFNCLH-QLTEKN---SAVKVNGDNVSPL--LLSDPASLEVKA------------QVV-AGTNYIYR--VGL--KG-----GLNEFIFVK------------------IFQPL----------PYLN-T--------RPKFVSMAHNE---------------------------------------------------------------------------------------------------------------------------------------------------------
>CNID_MYXO_Myxidium_lieberkuehni_STEFIN_4_5
-----------------------MLKVI-----------------------------LL--------CY--VFII----SLT------------------SLQMAGGYGS-FKYAT--------DQERKLYLNSIP-QLTERY---NDVRVNGYNVPPA--LLSEPVSLEVRS------------QVV-AGTNYIFR--VGL--KG-----GFNNIVFVK------------------IFKPL----------PHVN-S--------RPKFVSM-------------------------------------------------------------------------------------------------------------------------------------------------------------
>CNID_MYXO_Myxidium_lieberkuehni_STEFIN_4_6
-----------------------------------------------------------------------------------------------------------------------------------------------------------------LLQYPLSLQVKT------------QVV-AGTNFIFR--VGL--KS-----GLNNFVYVK------------------IFVPL----------PYIN-T--------GPTFVSMSRNE---------------------------------------------------------------------------------------------------------------------------------------------------------
>CNID_MYXO_Myxobolus_cerebralis_stefin1_GBKL01016771_GBKL010167712_GBKL01016725
-----------------------MKLVL-----------------------------LF------------IYSI---YMIK------------------AQHLLGGYGD-FHDPS--------EKETQIYKQALH-QLAQNA---ASLEAESIK-YIP--LLQNPQSKQVKT------------QVV-AGLNYCFR--VET--NS-----KETPVIYLK------------------VFQSL----------SKDD----------PLEILHLHPSP---------------------------------------------------------------------------------------------------------------------------------------------------------
>CNID_MYXO_Myxobolus_cerebralis_stefin2_GBKL01016773_GBKL010167726
-----------------------MKLVL-----------------------------LF------------IYSI---YMIK------------------AQHLLGGYGD-FHDPS--------EKETQIYKQALH-QLAQNR---DSLERESIK-YIP--LLQNPHSKQVKT------------QVV-AGFNYCFK--VIT--NS-----RKNPVLYFK------------------VFESL----------RRNG----------RLEIVDLHTSP---------------------------------------------------------------------------------------------------------------------------------------------------------
>CNID_MYXO_Myxobolus_pendula_SRA
-----------------------MLLEI-----------------------------LF--------CL--FLVL----YAQ------------------KNTMVGGFSK-YEALD--------SHEKELFENIIL-GLKNHN---ITTNEKWDK-FVK--LFDQIASISVKS------------QVV-AGMNYVFK--IGI--KN-----DEINFLYMR------------------VFEGL----------PQDH----------VIEIKDLSNKAL--------------------------------------------------------------------------------------------------------------------------------------------------------
>CNID_MYXO_Myxobolus_pendula_SRR2472989.47528357.2_stefin2
-----------------------MFTEI-----------------------------IG--------FI--FILY----SFE------------------HEQPIGGFSE-FQEPE--------EYHMEIFHNVLS-GIKSKK---YIIRKDSYI-YAN--LLDKVDSVRVKT------------QIV-AGVNYVYE--III--KD-----ASVKRLYLK------------------IFKGL----------PYNP----------VIEVVEFGVNPI--------------------------------------------------------------------------------------------------------------------------------------------------------
>CNID_MYXO_Nephrocystidium_pickii_MT127424_STEFIN1
-----------------------MV-----------------------------------------------------------------------------PFAGGHSK-FYESD--------DEGKDIFHQVHS-DIAES----YRSNYG---------DFRSIKFLGYTK------------QIV-SGIIYILT--VEV--QN----EGAPKCIYCR------------------VYQKL----------PCHG-G--------DINLIRISKSEE-----EARTIEK--------------------------------------------------------------------------------------------------------------------------------------------
>CNID_MYXO_Nephrocystidium_pickii_STEFIN2
-----------------------MLYIK-----------------------------AL--------FL--FLFV----PLM------------------TDCILGGYSS-YKDAG--------PSETNIYSSGIS-QLGEKN---NSNKLKELGFSLE--SLLKPSRLRYQT------------QVV-AGTNYIFE--AIL--NT-----AGNGIIYTK------------------IFQPL----------PMSN-E--------RIKLVSISLSEKDVKSSFKHSVMLEE------------------------------------------------------------------------------------------------------------------------------------------
>CNID_MYXO_Sphaeromyxa_zaharoni_LDMZ01019562_stefin2
-------------------------------------------------------------------------------------------------------MLGAFSS-FTQPD--------DCSKNILNKVMD-DVKKK----HIEHFAV--------EVEEIVLLGYHR------------QVV-AGTNFWLH--CNS--GK--------HEFWVK------------------VFEGL----------PCYG-G--------TCEVTDFCATIPQVLYETQH------------------------------------------------------------------------------------------------------------------------------------------------
>CNID_MYXO_Sphaeromyxa_zaharoni_LDMZ01041913_LDMZ0101627_stefin3
-------------------------------------------------------------------------------------------------------MVGSFSA-YKAVD--------DSSRNVLSHVLA-GVKDS----HQKHFKV--------DADEVALLGYHQ------------QVG-GGSDYWLH--CSS--GK--------GQFWVQ------------------VSGGS----------ASND-S--------GFEFSGFSVEKPDSL----------------------------------E------------------------------------------------------------------------------------------------------------------
>CNID_MYXO_Sphaeromyxa_zaharoni_LDMZO1054172_stefin1
-------------------------------------------------------------------------------------------------------MLGAFSG-FTKPD--------KRSKNILNKFMD-DVKKK----YTEYYAE--------EVEEIVLLGYHS------------QPV-AGTNYWLN--CKS--EK--------RDFWVK------------------IFEGL----------PCYG-G--------KCALTDFSPIVPVVISETQN------------------------------------------------------------------------------------------------------------------------------------------------
>CNID_MYXO_Sphaerospora_molnari_MT127416_stefin1
-----------------------M-------------------------------------------------------------------------------SCGSYSS-DIPAD--------DLCQQRFDHVRS-QVLTR----MREDYDH--------HKSDIKIISCQK------------QVV-SGINYKIK--YES--GA--------KIFEAV------------------VFEAL----------PCHG-G--------EIELTAVNLIKN------------------------------------C-------------------------------------------------------------------------------------------------------------------
>CNID_MYXO_Sphaerospora_molnari_MT127417_stefin2
-----------------------MNLFG-----------------------------LI--------LI--SLSV----FLP---------------SCGSSKLVGGFSE-WKDPD--------AYTTKIVKAMES-KLFEK----LSLP-----------NQPEVSFLRYRE------------QIV-SGVNYCMR--VKI--GS--------DFYDLH------------------IYVPL----------GSTG----------DIKSHLIQLTDL----HLASELTHSH------------------------------------------------------------------------------------------------------------------------------------------
>CNID_MYXO_Tetracapsuloides_bryosalmonae_MT127425_stefin
-----------------------M--------------------------------------------------------------------------------LGGFKP-AKNCD--------KHVVDLVMKIKD-EAEKK----HGKS------------FLKFEPIEFEE------------QIV-CGVNYKIK--VHI--GD-----G--RHIQIK------------------IYEKL----------PCHG-G--------GVELKEIVDIS---------------------------------------------------------------------------------------------------------------------------------------------------------
>CNID_MYXO_Thelohanellus_kitauei_KII63170_stefin2
-------------------------------------------------------------------------------------------------------MLGGYGE-LHFLS--------EDEQRVFDDAVK-IIKSSK---SKMKKYSA--YVP--LLEHYAEVRVKV------------QIV-AGRNYCFE--ITT--TS-----EEIPQLFMK------------------VFEGL----------PHNP----------QLKVKYLGTESD------------------------------------------------------------------------C-------------------------------------------------------------------------------
>CNID_MYXO_Thelohanellus_kitauei_KII69890_stefin3
-----------------------MLKAA-----------------------------VF------------LFVI----KMI------------------DAQLLGGWDK-LHPLD--------DEEKKVFEHVKK-SFEDGT---HGLKSFKSA-YAELLKHATDANIKVQE------------QVV-AGTNFLFE--IPT--SD-----PTARKLYLK------------------VFRGL----------PFDP----------VIEVEYLDTKHPQ-------------------------------------------------------------------------------------------------------------------------------------------------------
>CNID_MYXO_Thelohanellus_kitauei_KII69899_stefin_7
-----------------------M-------------------------------------------------------------------------------ILGGFTE-FRKVN--------DDERILLNHVKN-NFKEIT---SGLKDLNSD-HVELLKQAGDNDVRVKT------------QVV-AGRMLLFE--IST--GN-----PTDSKLYLK------------------VFQGL----------PANP----------VVEVKYIGTDPKART---------------------------------------------------------------------------------------------------------------------------------------------------LI
>CNID_MYXO_Thelohanellus_kitauei_KII69900_stefin1
-----------------------MEEEI--------------------------------------------------IKET------------------QSQMLGAYGE-LHTLS--------EDEQRVFDDAVK-CIKSCK---LKMAKYSA--YIP--LLEGHAGVRVKV------------QIV-AGRNFCFE--IIT--TS-----KETPKLFMK------------------VFEGL----------PCNP----------QFEVEDLRAECD------------------------------------------------------------------------C-------------------------------------------------------------------------------
>CNID_MYXO_Thelohanellus_kitauei_KII71199_intron_correction_stefin
-----------------------MIKFA-----------------------------VL------------VIFL----RTI------------------ESVTIGGWNE-YRPVN--------EEEIHLLTIVKT-RFLNGT---SGLKSFNSD-HAQLLQHAAISDIRVQT------------QLV-AGMNYLFE--ITT--GD-----VSTPKLYLK------------------VFQGL----------PNDP----------VIEVTYIGTEMPQ-------------------------------------------------------------------------------------------------------------------------------------------------------
>CNID_MYXO_Thelohanellus_kitauei_KII72939_stefin5
-----------------------MLKVA-----------------------------VL------------LLVF----TRT------------------DSVITGGWTD-WHRVE--------DKEKDMLQEIKA-SFRNKT---SGLKHYDTR-HADLLQKASYDNIRFQT------------QLV-AGINYRFK--ITT--ND-----LNTPTIFLV------------------VFEGL----------YTNP----------GIKATYLGTNARAIE-----------------------------------------------------------------------------------------------------------------------------------------------------
>CNID_MYXO_Thelohanellus_kitauei_KII72942_intron_correction_stefin6
-----------------------MGCLG-----------------------------TL--------ISH-YTRL------------------------RYAEAKLNFDN-FKYAG--------RNELKVLKKAIK-SLEEA----RGLE------------DWRIGRVQVSS------------QIV-SGTNYWFK--IMT--KD-----DITPIIFLQ------------------VYQGL----------YDER-P--------VVKFFGTDIPE---------------------------------------------------------------------------------------------------------------------------------------------------------
>CNID_POLYP_Polypodium_hydriforme_GBGH01000054
-----------------------MP------------------------------------------------------------------------------LVGGMSA-AHSTDL-------EQWPELKSKVHA-LVESK----TNRK------------LETFELVLYRR------------QVV-AGTNYLFK--IKV--SD-----T--ECVHLK------------------VFHAL----------SCYG-G--------DVQLVAFQEGLT-----MEHELVDPA------------------------------------------------------------------------------------------------------------------------------------------
>CNID_POLYP_Polypodium_hydriforme_GBGH01003935
-----------------------MGLKY----------------------------FLIG-------LL--VVGI----HAA---SEL--------QAGLENTMLGASIS-IDVTSETAMF---QDFADGLKKIYA-NHNEN----RDVS-----------TIWEMEDVSASK------------QVV-SGTLYQIN--FKM--RL-----R--ICLETS-------ANGE----------------CTL---KGDFLS--------TTQKCSGSIWTQPWL--TMIETTY-----------------------QCI----------------------------------------------------------------------------------------------------------------VQ
>CNID_POLYP_Polypodium_hydriforme_GBGH01005404
-----------------------MNVLV-----------------------------AA------------LVAF----VLF---SEG------YVSTKPNIHLLGAPEP-IQGQDDA------QIVDKVLQKVEL-EFNKR----RNSLL-----------YYKALNATATK------------QVV-SGYLYKVN--MVF--GE-----T--ACKKSS-------------------GLDE----CLDA--EALEGS--------KKVECSAELYLVPW--SNTEKLTH-----------------------NC-------------------------------------------------------------------------------------------------------------------
>CNID_POLYP_Polypodium_hydriforme_GBGH01017541
-----------------------MSLTK-----------------------------AL--------LL--VVPL----LFL------------LDGVYSSRGLVGAPRP-VTSEEDL------AVVQKALHTLHK-QLNEK----SNSV-----------YSWEVVQHSATK------------QVV-AGLLYKVQ--VEL--KP-----S--ACRKPV-------NFGE----------------CK----DILAEG--------KSMTCTVSVYQRPW--TGEETIKY-----------------------VC-------------------------------------------------------------------------------------------------------------------
>CNID_SCYPH_Aurelia_aurita_GBRG01060023
-----------------------M-------------------------------------------------------------------------------MCGGTAG-AQPAD--------DETQQVIDEVKA-DVEQK----LGKQ------------LTTFKAVQVAR------------QLV-QGVNYFVK--VDI--GD-----G--NFIHIR------------------VYKNL----------PCYG-S--------KIELSGIKTGVS-----ANDDVGYFEGFHL--------------------------------------------------------------------------------------------------------------------------------------
>CNID_SCYPH_Aurelia_aurita_GBRG01063298
-----------------------MQNHD-----------------------------I---------------SE----AFGF-------------------GMVGSMSI-VRPAT--------RPIKIMATKMKG-STEKL----LGRK------------FEMFEAKSYAT------------QLV-AGTNYFIK--VKV--SK-----D--EYVHLR------------------VFQPL----------PYTR-K--------GPFLVRALDKKT-----EEDFLEYF-------------------------------------------------------------------------------------------------------------------------------------------
>CNID_SCYPH_Aurelia_aurita_GBRG01097072
-----------------------MASYT-----------------------------FL--------LG--FLLV----GMA----------------YSESLMPGGVRE-MTPKEIDND----KILQGAVAFAVN-EYNT--------------------DLVATKIIRASV------------QVV-AGLKYKAL--VEM--RP-----R--RCVHDP-------R----------LKIAP----C-----PPQINY--------ATK-CVFEVLFQSWV-PEKYSVLAS----------------------RCY----RSN-----------------------------------------------------------------------------------------------------------
>CNID_SCYPH_Aurelia_aurita_GHAG01016182
-----------------------MQNHD-----------------------------I---------------SE----AFGF-------------------HRVGGMSR-VRPAT--------MEIELLAAKMKE-GTEYR----LGRN------------FGMFKAESYAT------------QVV-QGTNYFIK--VKV--GE-----D--DYVHLR------------------VFQPL----------PYTG-K--------GPSFVSALDKKG-----KTDALEYF-------------------------------------------------------------------------------------------------------------------------------------------
>CNID_SCYPH_Aurelia_aurita_GHAG01045611
-----------------------MASYT-----------------------------FL--------LG--LLLV----GVA----------------YCEFPMPGGERE-MTPEQIDSD----QILQGAVAFAVD-EYNSK----LNT------------RLIATNIIKASV------------QVV-AGLKYKAL--LEM--RP-----R--LCVHDP-------R----------LKIAP----C-----PPQMNY--------ATK-CVFEVLFQSWM-PQKYSVLAT----------------------RCL----RSN-----------------------------------------------------------------------------------------------------------
>CNID_SCYPH_Aurelia_aurita_GHAG01124826
-----------------------M-------------------------------------------------------------------------------MCGGTAG-AQPAD--------EETQQVIDNVKA-EVEEK----LQKQ------------LSTFKAVQVAR------------QMV-QGVNYFVK--VDI--GD-----G--NFIHIR------------------VYKNL----------PCYG-S--------KIELSGIKTGVS-----GSNDVGYFEGFHL--------------------------------------------------------------------------------------------------------------------------------------
>CNID_SCYPH_Aurelia_aurita_GHAI01032011
-----------------------MASYT-----------------------------FL--------LG--LLLV----GVA----------------YCEFPMPGGERE-MTPEQIDND----QILQGAVAFAVD-EYNSK----LNT------------RLVATNIIKASV------------QVV-AGLKYKAL--LEM--RP-----R--LCVHDP-------R----------LKIAP----C-----PPQMNY--------ATK-CVFEVLFQSWM-PQKYSVL---------------------------------------------------------------------------------------------------------------------------------------------
>CNID_SCYPH_Aurelia_aurita_GHAI01049185
-----------------------MQNHD-----------------------------I---------------SE----AFGY---------------RMVGRMVGSMGL-EKPVT--------KRIEILAAKMKG-AAEEF----LGRK------------FEMFKATSFAI------------QIV-GGTNFFIK--VKV--GK-----H--EYVHIR------------------VYQPL----------PYTR-K--------GPSFAKAVDKKT-----ENGSLEYF-------------------------------------------------------------------------------------------------------------------------------------------
>CNID_SCYPH_Aurelia_aurita_GHAI01049186
-----------------------MQNHD-----------------------------I---------------SE----AFGY-------------------RMVKRMGL-QKPVT--------KRIEILAAKMKG-AAEEF----LGRK------------FEMFKATSFAI------------QIV-GGTNFFIK--VKV--GK-----H--EYVHIR------------------VYQPL----------PYTR-K--------GPSFAKAVDKKT-----ENGSLEYF-------------------------------------------------------------------------------------------------------------------------------------------
>CNID_SCYPH_Aurelia_aurita_GHAI01049187
-----------------------MQNHD-----------------------------I---------------SE----AFGY---------------RMVGRMVGSMGL-EKPVT--------KRIEILAAKMKG-AAEEF----LGRK------------FEMFKATSFAI------------QIV-GGTNFFIK--VKV--GK-----H--EYVHIR------------------VYQPL----------PYTR-K--------GPSFAKAVDKKT-----ENGSLEYF-------------------------------------------------------------------------------------------------------------------------------------------
>CNID_SCYPH_Aurelia_aurita_GHAI01129364
-----------------------M-------------------------------------------------------------------------------MCGGTAG-AQPAD--------EETQQVINEAKA-DVEQK----LQKQ------------LTTFNAVQVAR------------QMV-AGVNYFVK--VDI--GD-----G--NFIHVR------------------VYKNL----------PCYG-S--------KIELSGIKTGVS-----ANDDVGYFEGFHL--------------------------------------------------------------------------------------------------------------------------------------
>CNID_SCYPH_Aurelia_aurita_GHAK01059697
-----------------------MASYT-----------------------------FL--------LG--LLLV----GVA----------------YCEFPRLGGERE-MTQEQIDND----QILQGAVAFAVD-EYNSK----LNT------------RLIATNIIKASV------------QVV-AGLKYKAL--LEM--RP-----R--LCVHDP-------R----------LKIAP----C-----PPQMNY--------ATK-CVFEVLFQSWM-PQKYSVLAT----------------------RCL----RSN-----------------------------------------------------------------------------------------------------------
>CNID_SCYPH_Aurelia_aurita_GHAK01071224
-----------------------MQNHD-----------------------------I---------------SE----AFGR-------------------IMVGGIGN-AKPAT--------MEIKLLAAKMKK-LTEDC----LGRN------------FEMFKAESYAT------------QLV-AGTNYFIK--VNV--GE-----D--EYVHLR------------------VFQPL----------PYTR-K--------GPSFVSALDKKT-----KTDALEYF-------------------------------------------------------------------------------------------------------------------------------------------
>CNID_SCYPH_Aurelia_aurita_GHAS01013177
-----------------------MQNHD-----------------------------I---------------SE----AFGY---------------RMVGRMVGSMGL-EKPVT--------KRIEILAAKMKG-ATEEF----LGRK------------FEMFKATSFAI------------QIV-GGTNFFIK--VKV--GK-----H--EYVHIR------------------VYQPL----------PYTR-K--------GPSLAKAVDKKT-----ENGSLEYF-------------------------------------------------------------------------------------------------------------------------------------------
>CNID_SCYPH_Aurelia_aurita_GHAS01014720
-----------------------MASYT-----------------------------VL--------LG--LLLV----GIA----------------CSESLMPGGERE-MAKEEIDND----KILQGAVAFAVN-EYNT--------------------EFVAAKIMRASV------------QVV-AGLKYKAF--VEM--RP-----R--ICVHDP-------R----------LKIAP----C-----PPQMNY--------ATK-CVFEVLYKSWV-PE--------------------------------------------------------------------------------------------------------------------------------------------------
>CNID_SCYPH_Cassiopea_xamachana_OLMO01009182
-----------------------MESYN-----------------------------LI--------LA--LLVI----GVA----------------YTSAQMIGAPRE-MSQAEIQKD----KDLQAAMEFAVD-KYNSG----TDS------------SFIEPKIISATV------------QVV-AGLKYAAI--VEL--KS-----T-------------------------------------------QTSF--------PTR-CIFKVLFQAWK-TTQYTILSS----------------------ACL----R-------------------------------------------------------------------------------------------------------------
>CNID_SCYPH_Cyanea_capillata_AAO38706_cystatin
-----------------------MHLYL-----------------------------CV--------LV--CLSI----GMA------------------NCLLPGGIRR-MTDEEIQND----EILLTGVEFAVD-KYNSD----TNS------------RLIATNVISATV------------QVV-AGFKYNAL--IEL--RP-----R--LCVQDP-------K----------TKIAT----C-----PLRMNL--------PTK-CSFTFLYQSWV-PQKYSMLST----------------------KCL----RA------------------------------------------------------------------------------------------------------------
>CNID_SCYPH_Nemopilema_nomurai_GEMS01052871
-----------------------------------------------------------------------FFLL----AVA--------------TFCSAQQMPGGIVE-MTKDEIEKD----DILHAGVTFAVT-EYNSK----TNS------------RLIATEILQATR------------QVV-AGIKYVAL--VEL--RP-----R--LCVHDP-------K----------LKIAP----C-----PPQLNL--------PTR-CVFDILHQAWM-PLKYTVLST----------------------KCF----RAQ-----------------------------------------------------------------------------------------------------------
>CNID_SCYPH_Nemopilema_nomurai_GEMS01053385
-----------------------MINLQ-----------------------------VT--------IF--FAAS----VCL----------------CLGSLMPGGERE-MTKEQIEKD----ERLQEAVKFAVT-EYSSK----VNS------------ELTATDIIRAKV------------QVV-AGLRFTAL--VEM--HP-----S--RCVHDP-------K----------LKIAP----C-----PPESNP--------ATK-CVFTIVYEPWV-PVKISVLMT----------------------KCL----K-------------------------------------------------------------------------------------------------------------
>CNID_SCYPH_Nemopilema_nomurai_GFYS01010033
-----------------------MARQA-----------------------------SL--------LC--FFLL----AVA--------------TFCSAQQMPGGIVE-MTKDEIEKD----DILQEGVTFAVT-EYNLK----TNS------------RLIATKILQATR------------QVV-AGIKYAAL--VEM--RP-----R--LCVHDP-------S----------LKIAP----C-----PPELNY--------PTK-CIFEILHQAWK-PSKYALLST----------------------RC-------------------------------------------------------------------------------------------------------------------
>CNID_SCYPH_Nemopilema_nomurai_GHAR01022658
-----------------------MARQI-----------------------------QL--------FC--FFLF----AVA--------------ASCYAEPILGGVEV-MTKTEIEND----DDLHAGINFAVN-KYNEK----TNS------------RLIAVEIVRATR------------QVV-AGIKYQAI--VEL--RP-----R--LCASN----------------------AL----C-----QSQSSF--------PTR-CAFTILHQAWM-PTEYTVLST----------------------KCL----RAQ-----------------------------------------------------------------------------------------------------------
>CNID_SCYPH_Nemopilema_nomurai_GHAR01022697
-----------------------M-------------------------------------------------------------------------------KCGGTAD-ATLAD--------DETQKVIDLVKQ-EVEQK----LGKE------------LQVYKALQVAR------------QMV-QGFNYFVK--VDI--GN-----N--EYIHVR------------------VYQNL----------PCYG-S--------KVELNGIQVGKT-----LNDDVGYFEGLSNSNPDVLVVEDGNILLVISCS------------------------------------------------------------------------------------------------------------------
>CNID_SCYPH_Nemopilema_nomurai_GHAR01030802
-----------------------MLLGG----------------------------------------------------------------------SDARFMVGGMGE-EKPAT--------KEIKQMALKMKG-SAEEL----LNRE------------FQKFEAKSFAI------------QVV-AGTNYFIK--VQV--DG-----G--EYVHLR------------------VFKPL----------PFIG-S--------GPKLSNAIDGKA-----EVDVLKYIPQA----------------------------------------------------------------------------------------------------------------------------------------
>CNID_SCYPH_Nemopilema_nomurai_GHAR01035704
-----------------------MKSLQ-----------------------------VT--------VF--FAVS----VCI----------------CFGNMLPGGEKE-MTKEEIEKD----DRLQESIKFAVS-EYSSK----TNS------------DLTATEIIRAKV------------QVV-AGLKFTVF--LEM--HP-----S--SCVHDP-------R----------VKIAP----C-----PPEANP--------ATK-CVFTILYQPWV-PAKISVLST----------------------KCL----RR------------------------------------------------------------------------------------------------------------
>CNID_SCYPH_Nemopilema_nomurai_GHAR01040842
-----------------------MAKQV-----------------------------QL--------FC--FLLV----ALA--------------AFSCAQQMPGGITE-MTREDIEKD----DILQAGVTFAVS-EYNAK----TDS------------RLVATKIMDVTR------------QVV-AGIKYAAL--VEM--RP-----R--LCVQNS-------K----------LN-------C-----PPQLNY--------PTR-CIFEILHQAWE-SPKYKVLST----------------------RCL----RG------------------------------------------------------------------------------------------------------------
>CNID_SCYPH_Nemopilema_nomurai_GHAR01047059
------------------------------------------------------------------------------------------------------MLPGGEKE-MTKEEIEKD----DRLQESIKFAVS-EYSSK----TNS------------DLTATEIIRAKV------------QVV-AGLKFTVF--LEM--HP-----S--SCVHDP-------R----------VKIAP----C-----PPEANP--------ATK-CVFTILYQPWV-PAKISVLST----------------------KCL----RR------------------------------------------------------------------------------------------------------------
>CNID_SCYPH_Rhopilema_esculentum_GEMS01067126
-----------------------ML------------------------------------------------------------------------------RVGGTGK-ERPAN--------EKIQHLVSKMKS-KTEEF----LDRK------------FDKFVGVSYKS------------QIV-AGTNYFIK--VKV--DN-----N--EYVHLR------------------VFVPL----------PYMR-S--------EPQLANALDGKE-----KTDPLKYINPAN---------------------------------------------------------------------------------------------------------------------------------------
>CNID_STAUR_Calvadosia_cruxmelitensis_HAHC01002076
-----------------------M-------------------------------------------------------------------------------FCGGASP-SQPAN--------EEIQKICEEVKA-ACESM----GGTS------------LAKFIAVTYKT------------QVV-AGTNYFIS--VDI--GD-----G--KFIHLR------------------VFKAL----------PHAN-Q--------KLELAKILTGKT-----ADDPLEYF-------------------------------------------------------------------------------------------------------------------------------------------
>CNID_STAUR_Craterolophus_convolvulus_HAGZ01000704
-----------------------MP------------------------------------------------------------------------------ACGGAAP-ARDAD--------EEIQKICDEVKA-ACEKM----ANRS------------LSQFTAKSYRS------------QVV-AGTNYFIS--VDV--GD-----G--NFVHLR------------------VFKSL----------PHAG-A--------SLELVKIADNKT-----AVDVIEHF-------------------------------------------------------------------------------------------------------------------------------------------
>CNID_STAUR_Craterolophus_convolvulus_HAGZ01026451
-----------------------MQ------------------------------------------------------------------------------MVGGTSD-LKAPD--------ETVMQVTASVRP-AVEER----LGKR------------FDIFQPVAYKS------------QVV-AGRNFFVK--VHV--GN-----D--EYIHLR------------------IYQNI----------Q----Q--------QIQLSNVQTGHN-----RESNIEYF-------------------------------------------------------------------------------------------------------------------------------------------
>CNID_STAUR_Haliclystus_auricula_HAHA01029520
-----------------------M-------------------------------------------------------------------------------TCGGHSE-MKKAD--------SEIQAICDEMRS-AAEIK----AGLS------------FEKFDAVGYKT------------QVV-AGTNYLIK--VHV--GN-----D--SFVHLK------------------VFKSL----------PHAG-S--------KLEITKFGAGKT-----VNDEFNF--------------------------------------------------------------------------------------------------------------------------------------------
>CNID_STAUR_Haliclystus_sanjuanensis_HAHB01033749
-----------------------M-------------------------------------------------------------------------------VCGGYSE-LKNAD--------SEIQAICNEVKS-AAESK----AGLT------------YETFNAVGCKT------------QVV-AGTNYLIK--VDV--GN-----S--SFVHLK------------------VFKSL----------PHAG-S--------TLEMKNFEAGK---------------------------------------------------------------------------------------------------------------------------------------------------------
>CTEN_Beroe_ovata_UOYG01117288
-----------------------MYDDC--------------------------------------------------------------------------PLSGGPGE-VKAAD--------DLIRGICEQVRS-DAQSE----AGSV------------FEVFEPVSYRT------------QVV-AGTNFFVK--VKV--SPT---TD--SHVHLR------------------VFRGL----------PHTG-Y--------TIELGAIATDKT-----SLCKLVPFGY-----------------------------------------------------------------------------------------------------------------------------------------
>CTEN_Beroe_ovata_UOYG01205140
-----------------------MQGMR---------------------------------------------------------------------------MPGGTGD-LKPVD--------DAIRALCVEIRS-QAEAV----MNTV------------FEEFEPVSYRT------------QVV-AGTNYFVK--VKVRSAD-----D--SHIHIR------------------VFKGL----------PHTG-G--------KLELHSTHANKK-----SHDELVYIDKDEL--------------------------------------------------------------------------------------------------------------------------------------
>CTEN_Beroe_ovata_UOYG01266327
-----------------------MIKALSN--------------------------ILLAMKR--FLLVCLLIGL----VFS------------------QDALPGGVVD-DDEHD--------PEALNALNEFFI-ELIQHA---TENSCFDKE----NERIVVGEIEKITQ------------QVV-SGEKFEFI--LRA--GV-----S-DKCADVGPHPLIEAANGNEEYNKFVVSAKE----C-----GIDNE---------KLGRHDLSIVWQAWK-AKKYNYSTIKDMDNSSPLEGLWTGG----ENGCR--------SHRI------------------------------------------------------------------------------------------------------
>CTEN_Beroe_sp_ERR216194.259686.3
-----------------------MQQSR--------------------------------------------------------------------------SMPGGTGA-LKPAD--------DHIRTICAEVRP-AVENS----ANAK------------FEEFEPVSYKS------------QVV-AGTNYFVK--VKVRSAD-----D--SHVHIR------------------VFKGL----------PHTG-G--------KLELHSTHSDKK-----SHDELVYFDRDEL--------------------------------------------------------------------------------------------------------------------------------------
>CTEN_Beroe_sp_ERR216194.281821_ERR216194.247281
-----------------------MMKSL-----------------------------MF--------AV--LIGA----VFC----------------SETEHLPGGVEP-DTVED--------KMAMNAMNGFFI-QFIDHA---VGNNCFDAS----KEKIVIGEIRNITK------------QVV-AGEKFEFV--LMA--GV-----T-DQCQDVAAHPLITASNGADIFNKLFVSAED----C-----DIDDD---------ELGEHTISIVYQPWV-EGDYNYLNIEDNDDKRPLKGLWTGG----ANGCR--------SHRI------------------------------------------------------------------------------------------------------
>CTEN_Hormiphora_californensis_GGLO01032068
-----------------------MF------------------------------------------------------------------------------KCGGTQE-VKPAD--------NHVKEICEKIRP-AAETH----ANKK------------FECFEAVEYCS------------QLV-AGTNYFVK--VKV--DNA----D--GHVHLR------------------VFKSL----------PHAG-S--------ELSLHSMQHEKT-----RACPVEHF-------------------------------------------------------------------------------------------------------------------------------------------
>CTEN_Hormiphora_californensis_GGLO01040510
-----------------------MKLLV----------------------------CVVA-------LA--SVCL----ALE-----------ENDKREIVLGMPGGVYE-AKLNT--------PEAQEAVKQALG-EFKSRA---GKSGLLASN-----DAILVGDVVDIKT------------QVV-AGQKFIIT--IKL--GV----TSNAACVAKA-------EHGF-------VSTAN----C-----ADTE----------NLGTHSIEVINQPWK-AQKYLFGDFKDVQG----------------PALA----SYWSE---------------------------------------------------------------------------------------------------------
>CTEN_Mnemiopsis_leidyi_GFAT01046804
-----------------------M-------------------------------------------------------------------------------KCGGTGD-IKPAD--------DEIKALCAQVKG-AVEDH----AKKS------------YAVFEPHSYKT------------QIV-AGTNYFVK--VKV--DG-----D--EHVHLR------------------VHKSL----------PHAG-Q--------ELTLHSMQHAKT-----EACPIEHF-------------------------------------------------------------------------------------------------------------------------------------------
>CTEN_Mnemiopsis_leidyi_GFAT01128645
-----------------------MRQLI----------------------------VVL--------LAG-LVAS----ELA-----------NDEKREIVLGLPGGIYE-AELDD--------PAAREAVKQALG-EFKRRA---VKSGKLGAS-----DTVLVGDVVDVKT------------QVV-AGQKFIIT--LKL--GV----TSKSDCKANS-------EHGF-------VSAKV----C-----SDSE----------SLGLHKMEVVSQPWM-NVKYQFTGFEDLEG----------------PQLK----SIWNEGN-------------------------------------------------------------------------------------------------------
>CTEN_Pleurobrachia_bachei_AVPN01000162
-----------------------M-------------------------------------------------------------------------------KCGGSSE-VKPAD--------AEVKEICQKIKG-AAETH----AAKK------------FECFEAVEYCS------------QMV-AGTNYFVK--VKV--DNG----D--SHVHVR------------------VFKSL----------PHAG-A--------ELSVHSMQQEKT-----SACPLEYF-------------------------------------------------------------------------------------------------------------------------------------------
>CTEN_Pleurobrachia_pileus_CU418341
-----------------------M-------------------------------------------------------------------------------KCGGSSE-VKPAD--------SEVKEICQKIKG-AAETH----AAKK------------FECFEAVEYCS------------QMV-AGTNYFVK--VKV--DNG----D--SHVHVR------------------VFKSL----------PHAG-A--------ELSVHSMQHEKT-----SACPLEYF-------------------------------------------------------------------------------------------------------------------------------------------
>CTEN_Pleurobranchia_bachei_AVPN01019693
-----------------------MKLIV----------------------------CLV--------LI--GACM----AYE------------AEKRDIILGMPGGIYP-ANLKD--------PEAQEAVKQALG-EFKTRA---SGSGLMSSQ-----DVILVGDVVDVKT------------QVV-AGQKYIIT--IKL--GL----TSNKACVEKA-------NHGF-------VSTEN----R-----SDTE----------NLGTHSVEVISQPWM-EAKYSFGDFEDVDG----------------PKLA----SYWN----------------------------------------------------------------------------------------------------------
>FLATW_Macrostomum_lignano_PAA47134
---------------------------------------------------------------------------------------------------------GGTGE-ARQPS--------PEEVELLVAMRP-HVESR----LGRS------------VEQFEPRLVAT------------QVV-AGTNYFAK--VHI--GS-----D--SFVHIR------------------VFKPL----------PHTN-E--------PPALHGIQAEKS-----ASD------------------------------------------------------------------------------------------------------------------------------------------------
>FLATW_Macrostomum_lignano_PAA54583
---------------------------------------------------------------------------------------------------------GGVSE-PRKPT--------KEEVTLLTAMQA-EVKSR----LGRS------------VDQFEPVLLAS------------QVV-AGTNYFAK--VRI--GD-----S--EFIHLR------------------VFQPL----------PTE-------------------------------------------------------------------------------------------------------------------------------------------------------------------------------
>FLATW_Schmidtea_mediterranea_GAKN01013408
-----------------------M-------------------------------------------------------------------------------LCGGTTN-ARNPT--------EEEIKILLDIKP-KVEER----LGHK------------CETFDILSLKS------------QIV-AGVNYFAK--IHL--GN-----G--KHVHIR------------------VFKPL----------PGQG----------DLALHGLR-EKS-----EGDSLEYFDKD----------------------------------------------------------------------------------------------------------------------------------------
>FLATW_Schmidtea_polychroa_GBZN01003011
-----------------------M-------------------------------------------------------------------------------LCGGTSN-ARTPN--------EEEIKILLTIKP-KVEER----LGHK------------CENFDILSLKS------------QIV-AGVNYFAK--VHL--GK-----G--KHVHVR------------------VYQPL----------PGQG----------DLALHGLQ-EKS-----EGDSLEYFEQN----------------------------------------------------------------------------------------------------------------------------------------
>MONOG_Eudiplozoon_nipponicum_ATB56195_typeI_cysteine_peptidase_inhibitor
-----------------------MQ------------------------------------------------------------------------------MVGGIGA-SRTPTD-------EERSKLHGVIAA-HLQSN-----SLP------------HEPLSLLSIAT------------QVV-AGVNYFVK--VKH--GD--------NVSHYR------------------IYEKL----------PCYG-S--------TIEVSSVLHGKS-----EDDILEYF-------------------------------------------------------------------------------------------------------------------------------------------
>MONOG_Eudiplozoon_nipponicum_GFYM01028351
-----------------------MNKCL-----------------------------VF--------IWCSVLVV----ALT-------------EIQHIQCAIPGGLSA-ARKPTS-------EERTQLEPEILK-YFKQV----EGMN------------VKSVYIVSLAV------------QVV-AGLNYIVK--VAH--CD--------GYSHVK------------------IFRAL----------PYAG-G--------GYSVKQVAHNKK-----RSDALSL--------------------------------------------------------------------------------------------------------------------------------------------
>MONOG_Gyrodactylus_salaris_JJOG01003383
-----------------------MI------------------------------------------------------------------------------KCGGTSE-AREAS--------QEEIDLLLPVIS-KYMVD----VKLD------------NKSLEIVHIKT------------QVV-AGTMYYVR--VKH--GE--------TFTHFK------------------IMKKL----------PCHG-S--------EMSVMNHKHAG------EEKEVQYF-------------------------------------------------------------------------------------------------------------------------------------------
>NEM_Acanthocheilonema_viteae_AAA87228_cystatin
-----------------------MMLSI--KED------GLL--------------VVL--------LL--SFGV----TTVLVRCEEPANMESE---VQAPNLLGGWQE-RNPEE--------KEIQDLLPKVLI-KLNQL----SNVEY----------HLMPIKLLKVSS------------QVV-AGLRYKME--IQV--AQ-----S--ECKKSS---------GEE------VNLKT----C-----KRLEGH--------PDQIITLEAWEKSW--ENFLQVKIL----------------------EKKE---VLSS---------------------------------------------------------------------------------------------------------V
>NEM_ADY41950_Ascaris_suum_Onchocystatin
-----------------------MHSILT---------------------------FAL--------FW--FVAQ----ATV----------------IAHETMLGGWKE-QNVDD--------KDLQDLSWRAMK-GINEQ----SNDIY----------HLMPVKLLSAKS------------QVV-AGMKYELE--ILV--GQ-----S--ECRKNQ-------LSSED------VNAEN----C-----KEKEGG--------RRQVYIVTVWQKPW--ENFEQFTIK----------------------EVK----EAS-----------------------------------------------------------------------------------------------------------
>NEM_Anisakis_simplex_CAK50389_anis4allergen
-----------------------MQSRI-----------------------------VVAV------VV--FCCI----ILM----------------QTEAGMLGGSSD-VDVND--------PEIKELAGKSIA-KISAM----INDGK----------PHELVKVVSAKK------------QVV-AGDKYTLE--ILV--KD-----G------------------------------------------------------DHQDLCTVTIWQKKW--ENFEEVKVL----------------------KCD----------------------------------------------------------------------------------------------------------------HQ
>NEM_Brugia_malayi_A0A0K0IP23_Cystatin_cpi2
-----------------------MMSTMSIKE------------------------GLL--------VI--LLSLFLFDTTALIHRREIPHMESKGQMQRGQVLLGGWQE-RSPED--------NEILELLPSVLT-KVNQQ----SNDEY----------HLMPIKLLNVSS------------QVV-AGVKYKME--VQV--AR-----S--ECKKSA---------SEQ------VNLKT----C-----KKLEGH--------PDQVMTLEVWEKPW--EDFLQVNIL----------------------ETK----VLSS---------------------------------------------------------------------------------------------------------V
>NEM_Caennorhabditis_elegans_O61973_Cystatin_like_protease_inhibitor_protein1
-----------------------MKAILV--------------------------------------FA--LIAI----SII---------------SVNAGMMTGGSVE-QDASQ--------KEYSDKAWKAVK-GINDQA---SNNGPY---------YYAPIKVTKAST------------QVV-AGISTKLE--VLV--GE-----S--NCKKGE-------LQAHE------ITSSN----C-----QIKDGG--------SRALYQVTIWEKPW--ENFEQFTVE----------------------KIR----DVTADEQ------------------------------------------------------------------------------------------------------F
>NEM_CDJ92565_Haemonchus_contortus_Proteinase_inhibitor_I25_domain_containing_protein
-----------------------MPSAF----------------------------AILG-------LL--ICGA----SIG-----------------YADVLVGAPLD-QNAGD--------PEFMEQAWMAVT-KVNEE----SNEGGY---------YMVPTKVLSAKT------------QVV-AGIIYTST--VLF--EE-----S--SCKKTD-------VSVAE------LRAAN----C-----EPMKDG--------KRAIYEVSVFEQPW--LNSEQVNVK----------------------ELR----VLAPGEQ---------------------------------------------------------------------------------------------------HVAI
>NEM_Heligmosomoides_polygyrus_AGA95986_cysteine_protease_inhibitor
-----------------------MPSVF-----------------------------FV--------VA--VLAS----SIV----------------TAHAGMVGGFTE-QNASD--------PQYMEKAWKAAK-GINDER---SNAGPY---------HMMPIKVLSAKT------------QVV-AGVKHVFQ--VVY--GE-----S--TCKKGD-------MLAAE------VSAAN----C-----QLKPDA--------RRAIYEVELWEKPW--ENFEQFNVK----------------------KVR----TLAAGEQ------------------------------------------------------------------------------------------------------I
>NEM_Pristionchus_pacificus_PDM71769_cpi2
-----------------------MQSLIVFSCALSVAMAGLPGGFTQQEASDPKHLSLI--------VL--TCAL----SVA----------------MAGPPVAGGFMQ-QKASD--------PEHLEKVWRGVK-GLNEG----SNDGAN---------HLIPIKVVSAKS------------QVV-AGTRWEYE--VLV--GE-----S--ECSRGT-------VAASQ------LSKDK----C-----TLKAGG--------ARSLYKIVLWEKPW--ENFEQFSVE----------------------KIR----SVAATEQ------------------------------------------------------------------------------------------------------I
>NEM_Trichinella_nelsoni_KRX13846_CystatinB
---------------------------------------------------------------------------------------------------------GGVKE-EREPT--------EAETAIALGLRS-DVENQ----LNRK------------FKHFRPVSIRT------------QIV-AGINYFFK--VMV--DE-----D--DFIHLR------------------VFKNL----------Q----N--------ETQLHGVQHGKK-----HSD------------------------------------------------------------------------------------------------------------------------------------------------
>NEM_Trichinella_spT8_KRZ87083_Lcystatin
-----------------------LVSVEWLCCEL----------------------NMLSI------CL--LFSI----LFV----------------TSSKQLLGGENS-LDVDN--------DKVESLAFRALQ-QENMR----SNSLN----------HLVLIRVKDATS------------QIV-AGINYKLT--IYV--GE-----S--ECSKNT-------VSAQD------AHQNR----C-----KLVSGD--------DARLCKVTIHEKPWL--NVFEVADF----------------------DCT----SVPRAEAL----------------------------------------------------------------------------------------------------QA
>NEM_Trichinella_zimbabwensis_KRZ03530_Onchocystatin
-----------------------LVSVDWLCCKL----------------------NMLFI------CL--LFSI----FFV----------------TSSKQLLGGENP-LDVDN--------EKVESLAFRALQ-KENMR----SNNLH----------HLVLIRVKDATS------------QVV-AGINYKLT--IYV--GE-----S--ECSKKT-------MSAED------AHQNR----C-----KLVSGD--------DARLCKVTIHEKPWL--NVFEVDDF----------------------DCT----SVPRAEAL----------------------------------------------------------------------------------------------------QA
>NEM_Trichinella_zimbabwensis_KRZ08317_CystatinB
---------------------------------------------------------------------------------------------------------GGVKE-EREPT--------EAEMAIALGLRS-DVENQ----LNRK------------FKHFRPVSIRT------------QIV-AGINYFFK--VMV--DE-----D--DFIHLR------------------VFKNL----------Q----N--------ETQLHGVQHGKK-----HSD------------------------------------------------------------------------------------------------------------------------------------------------
>NEM_Trichuris_suis_KFD48683
---------------------------------------------------------------------------------------------------------GGTSG-ERKPS--------DDEVELALKVKS-DVESQ----LNRT------------FNTFKPTGVRT------------QVV-AGVNYFFK--VMV--GD-----N--EFVHLR------------------VHRTL----------Q----R--------DVQLHGVQHGKK-----QED------------------------------------------------------------------------------------------------------------------------------------------------
>NEM_Trichuris_trichiura_CDW53641_Cystatin_domain_containing_protein
---------------------------------------------------------------------------------------------------------GGTSG-EREPS--------DDEVELALKVKP-DVENQ----LNRT------------FSTFKPTGVRT------------QVV-AGINYFFK--VMV--GE-----N--DFIHLR------------------VHRTL----------E----Q--------NVQLHGVQHGKK-----QED------------------------------------------------------------------------------------------------------------------------------------------------
>OG_Giardia_intestinalis_cystatin_XP_001705664
-----------------------M-------------------------------------------------------------------------------LAGGWTE-LAPAD---------VNSKVREAAAA-KIA-ES---VSGA-------------TIAEVIKASS------------QVV-RGVNTMLL--TRL--ST-----G--AHYIVV------------------VWFDL----------KNYIVT--------TLKEYTGNLANFTWP-MRE-------------------------------------------------------------------------------------------------------------------------------------------------
>OG_Giardia_intestinalis_cystatin_XP_001705664
-----------------------M-------------------------------------------------------------------------------LCGGISP-ARTPTL-------EEKEKIEKFVLK-ELGQH----VGP-------------FESCEVVQIAT------------QVV-SGINYFVK--VKV--GE--------NCHHVR------------------IYETL----------PHAG-N--------LMSIHSVQKDKH-----HDDRLMYF-------------------------------------------------------------------------------------------------------------------------------------------
>POR_Amphimedon_queenslandica_XP_003389362_cystatinB_like
---------------------------------------------------------------------------------------------------------GGMNKNERPAD--------AAIQELADKVKV-SVEEK----SGRK------------FTEYRAITYCT------------QLV-AGMNYFIK--VCV--GT-----D--DYIMLR------------------IYQNL----------D----E--------EVSLTSYQLDKK-----DND------------------------------------------------------------------------------------------------------------------------------------------------
>POR_Amphimedon_queenslandica_XP_003389363_cystatinB_like
---------------------------------------------------------------------------------------------------------GGLRD-ELPAD--------AAIQKLVDKVRV-SVEEK----SGRK------------FTEFRAIAYCT------------QVV-AGVNYFIK--VCV--GT-----N--DYVMLR------------------VYQSL----------D----Q--------EVTLSSYQLDKK-----ESD------------------------------------------------------------------------------------------------------------------------------------------------
>POR_Amphimedon_queenslandica_XP_003389982_cystatinB_like
-----------------------MESE---------------------------------------------------------------------------IICGGMNKNERPAD--------AAIQELAEKVRV-SVEEK----SGRK------------FTEYRAIAYCT------------QVV-AGMNYFIK--VCV--GT-----N--DYIMLR------------------VYQSL----------D----Q--------EVTLSSYQLDKK-----DNDPIEYF-------------------------------------------------------------------------------------------------------------------------------------------
>POR_Amphimedon_queenslandica_XP_011405631_cystatinA_like
-----------------------MEPT----------------------------------------------------------------------------IPGEFVK-ERPAD--------DGIQKIADKVKV-AVEEQ----SGRK------------FTEFKAIAFRS------------QVV-AGVNYIIK--VCV--GHG---KN--DYIMLR------------------VFENL----------D----G--------EVTLTSYELDKK-----KDDPIEVSD------------------------------------------------------------------------------------------------------------------------------------------
>POR_Amphimedon_queenslandica_XP_011406390_cystatinB_like
-----------------------MESE---------------------------------------------------------------------------VICGGMNKNELPAD--------AAIQELADKVRA-FVEEK----SGRK------------FTEFKAITYCT------------QLV-AGMNYFIK--VCV--GT-----N--DYIMLR------------------IYRNL----------D----Q--------EVTLTSYQLDKK-----DNDPIEYFQ------------------------------------------------------------------------------------------------------------------------------------------
>POR_Amphimedon_queenslandica_XP_019860763_stefinC_like
-----------------------MSNY---------------------------------------------------------------------------KQLADFGP-ETDAN--------EDTQKIADTVKV-SLEEK----TGRK------------FAEFKAMSFRS------------QPV-SGMNYIIK--ICV--GR-----STYDYIWVR------------------VYNNL----------D----G--------EVSLTSYRLDKK-----KDDPIEVFE------------------------------------------------------------------------------------------------------------------------------------------
>POR_Haliclona_tubifera_GFAV01015249
-----------------------MA-----------------------------------------------------------------------------GRTGGISE-EKPAD--------NEAQEIADQVKL-SVEEK----CGKK------------FDQFTAIGYAT------------QVV-AGLNYFVK--VQV--SS-----D--EYIHVR------------------VYKDL----------S----S--------TVSLTSYQLNKT-----LKDPIEYF-------------------------------------------------------------------------------------------------------------------------------------------
>POR_Halisarca_caerulea_GFSI01016741
-----------------------MALIF-----------------------------TQ------------VLSV----QSGL-------------------GLVGGLTK-EKKCD--------KDCLDVAKAVRA-DVEDK----MAQNGI---------SVSTYVPLSYCT------------QLV-AGINYFIK--VFI--GK-----N--KYIHIR------------------VFEDL----------Q----G--------KIELVKIQTHKR-----RNDPITYF-------------------------------------------------------------------------------------------------------------------------------------------
>TREM_Clonorchis_sinensis_ABR68548_cystatin1
-----------------------MP------------------------------------------------------------------------------ICGGISA-ARIPTA-------DEKKKLEPVLLQ-SLYAH----LGSK------------PTSAEVVLVAT------------QVV-AGTNYFAK--VKV--NN-----D--HYIHTR------------------VYEQL----------PCYG-G--------ALELHSVQMNKT-----DTDPLDYF-------------------------------------------------------------------------------------------------------------------------------------------
>TREM_Clonorchis_sinensis_ABR68549_cystatin_2_RJW70854_cystatinB
-----------------------MP------------------------------------------------------------------------------LCGGVGD-ARTPTP-------EEKKKLENVLHQ-SLHEH----LGSK------------PDSLEVVQVAT------------QIV-SGTNYFAK--VKL--NG-----D--KYVHAR------------------IYEKL----------PCHG-G--------TTELHSIQKDKT-----HADPLGYF-------------------------------------------------------------------------------------------------------------------------------------------
>TREM_Clonorchis_sinensis_GAA43191_cystatinAB
-----------------------MP------------------------------------------------------------------------------ICGGISA-ARIPTA-------DEKKKLEPV----SLYAH----LGSK------------PTSAEVVLVAT------------QVV-AGTNYFAK--VKL--NG-----D--KYVHAR------------------IYEKL----------PCHG-G--------TTELHSIQKDKT-----HADPLGYF-------------------------------------------------------------------------------------------------------------------------------------------
>TREM_Clonorchis_sinensis_RJW70031
-------------------------------------------------------------------------------------------------------FTGGYSQ-AECPT--------EEQQKMFSSLIQ-QSGQE----DGQFDFD--------ESSTVDVLQVEM------------QIV-QGRNYRAL--VRV--DD-----G--DCYTVV------------------IHEAL----------PNQHGSEG------PYSISRVNEADC--------------------------------------------------------------------------------------------------------------------------------------------------------
>TREM_Clonorchis_sinensis_SRR040494.477238.2_BADR02001134
-----------------------MLLEV-----------------------------LC--------LCL-IFCL----PAS------------------SQDAVGAYTP-FRCPT--------ANEVQAFTSLLNAELSNY----LGAEAV---------SGQEIQILEVST------------QVV-AGTNYRIK--IRL--AN-----D--RCYLVE------------------VYQSL----------PSPEDGSV------TLRITSLTPMTCPI---AQTCIGYTN------------------------------------------------------------------------------------------------------------------------------------------
>TREM_Echinostoma_caproni_LL234012_UZAN01040285
-----------------------MLSRI----------------------------SIG--------LS--VLFL----TVS---------------QSLGTSLPGGYTK-PRCVR--------SEEEAEFNPYLT-SALKT----SVPQF----------DTHHLRLLSVST------------QVA-AGTNYKFL--LTD--GE-----H--GCWQVV------------------VFKPL----------PGQG-S--------GYTVSPPEKVPC--------------------------------------------------------------------------------------------------------------------------------------------------------
>TREM_Echinostoma_caproni_LL235672
-----------------------M-------------------------------------------------------------------------------MCGGTTP-SRAPSH-------EERQKLEPVLKE-HLEPH----IGRK------------PNHVEIVEIST------------QVV-AGTNYFAK--VKL--DN-----N--EYIHAR------------------IYEKL----------PCYG-G--------AKELHSVQKHKT-----VADKLEYF-------------------------------------------------------------------------------------------------------------------------------------------
>TREM_Echinostoma_caproni_LL244660
-----------------------MPSHI----------------------------SIG--------IS--VLFL----TVS---------------QSLGDSTPGGYTD-PRCVR--------PEEEAEFIPYLA-PALKV----SLPQF----------DIQHLRFVSVST------------QVV-AGTNYKFL--LTD--GE-----H--GCWQVV------------------VFKPL----------PEHG-S--------GYTVSPPEKFPC-----RKPAVS---------------------------------------------------------------------------------------------------------------------------------------------
>TREM_Fasciola_gigantica_ACS35603_Stefin1
-----------------------M-------------------------------------------------------------------------------MCGGCTQ-TRAPSA-------EEKTELETVLRE-QLESH----IGHK------------PQIIEVVEICT------------QVV-AGINYFAK--VKI--GN-----D--NYIHAR------------------IFQDL----------PCNG-G--------KKKVHSVLKDKS-----ATDSLKYF-------------------------------------------------------------------------------------------------------------------------------------------
>TREM_Fasciola_gigantica_AFV53480_type1_cystatin
-----------------------MFRIL-----------------------------FG--------IC--ILHL----MSC---------------DVFGEMLVGGYTE-PRSVT--------SEERSVFRPMIL-SKFLT----TGSVE----------SSCELELLQVST------------QVV-AGTNYKFK--VSG--GA-----TCPGCWEVV------------------VFVPL----------YSSK-A--------ATSVGTPTRVSCT-------------------------------------------------------------------------------------------------------------------------------------------------------
>TREM_Fasciola_gigantica_TPP58062_Cystatin
---------------------------------------------------------------------------------------------------TEKRLCGGYDE-PKAVQ--------QDDIDKFESVVT-ENLRR----SGSLT----------HNAYLTFLTVSK------------QIV-AGINYKFL--VKS--SG-----G--QCFEVL------------------LFEPL----------PYTE-L--------PPSVTSFTPVECP-------------------------------------------------------------------------------------------------------------------------------------------------------
>TREM_Fasciola_gigantica_TPP61429_Stefin1
-----------------------M-------------------------------------------------------------------------------SRDGSIH-TRIPDV-------EEKLKLEKVLLE-QIESH----IGYQ------------PRIIEVSEIFT------------EVV-TGTNYYVKACVKI--GS-----H--NYIHAR------------------IFEHM----------QCYG-G--------EITVESVLENMS-----SMDLLSYF-------------------------------------------------------------------------------------------------------------------------------------------
>TREM_Fasciola_gigantica_TPP64772_Type1_cystatin
-----------------------MSRML-----------------------------FS--------IL--ILLF----VSH---------------WSVEGLIVGGYSK-PRPVT--------NAEKSEFFQVIK-SKFRE----VGIDL----------YRRQLRFVEVST------------QVV-AGTNYRFK--MRS--WR-----N--KCWLIV------------------VFKSL----------PRAG-S--------RLLAKKPVQIRC--------------------------------------------------------------------------------------------------------------------------------------------------------
>TREM_Fasciola_hepatica_A0A2H1BVZ9_stefin1
-----------------------M-------------------------------------------------------------------------------MCGGCTQ-TRAPSA-------EEKTELEIVLRE-QLESH----IGHK------------PHIIEVVEICT------------QVV-AGLNYFAK--VKI--GN-----D--NYIHAR------------------IFQEL----------PCNG-G--------KKKVHSVLKDKS-----ATDALQYF-------------------------------------------------------------------------------------------------------------------------------------------
>TREM_Fasciola_hepatica_AAV68752_THD19412_type1_cystatin
-----------------------MLRIL-----------------------------LG--------IC--ILHF----MSC---------------DVFGEMLVGGYTE-PRSVT--------PEERSVFQPMIL-SKLLT----AGSVE----------SSCELELLQVST------------QVV-AGINYKFK--VSG--GA-----TCPGCWEVV------------------VFVPL----------YSSK-S--------ATSVGTPTRVSCT-------------------------------------------------------------------------------------------------------------------------------------------------------
>TREM_Fasciola_hepatica_LN631668_BN1106_s4651B000094
-----------------------M-------------------------------------------------------------------------------MCGGCTQ-TRAPSA-------EEKTELEIVLRE-QLESH----IGHK------------PHIIEVVEICT------------QVV-AGLNYFAK--VKI--GN-----D--NYIHAR------------------IFQEL----------PCNG-G--------KKKVHSVLKDKS-----ATDALQYF-------------------------------------------------------------------------------------------------------------------------------------------
>TREM_Fasciola_hepatica_PIS79374
-----------------------M-------------------------------------------------------------------------------MCGGCTQ-TRAPSA-------EEKTELEIVLRE-QLESH----IGHK------------PHIIEVVEICT------------QVV-AGLNYFAK--VKI--GN-----D--NYIHAR------------------IFQEL----------PCNG-G--------KKKVHSVLKDKS-----ATDALQYF-------------------------------------------------------------------------------------------------------------------------------------------
>TREM_Fasciola_hepatica_THD18142
-----------------------MSRML-----------------------------FS--------IL--ILLF----ISH---------------WSVQSLKVVGFSK-PRPVT--------NAEKAEFFQVIK-SKFRE----VGINL----------YRRRLTFVEVSI------------QILFAGTNYRFK--MRS--WR-----N--RCWHIL------------------IYKSI----------VRPG-P--------KLVVQNPVRISC--------------------------------------------------------------------------------------------------------------------------------------------------------
>TREM_Fasciola_hepatica_THD26684_Type1_cystatin
-----------------------MSRML-----------------------------FS--------IL--ILLF----VSH---------------WSVEGQIVGGYSK-PRPVT--------NAEKAQFFQVIK-SKFRE----VGINL----------YSRPLIFVEVST------------QVV-AGTNYRFK--MRS--WR-----N--KCWLIV------------------VFKSL----------PRAG-S--------RLLAKKPVQIRC--------------------------------------------------------------------------------------------------------------------------------------------------------
>TREM_Fasciola_hepatica_THD28140_Cystatin
-----------------------MKLIT-----------------------------FW--------IC--LICV----SGC---------------RSTEKRLCGGYDE-PKAVQ--------QDDIDKFESIVT-ENLRR----SGSLT----------RNAYLTFLTVSK------------QVV-AGINYKFL--VKS--SG-----G--QCFEVL------------------LFEPL----------PHTE-L--------PPSVKSFTPVECPS------------------------------------------------------------------------------------------------------------------------------------------------------
>TREM_Opisthorchis_felineus_TGZ59252
---------------------------------------------------------------------------------------------------------GGVGA-ARIPTA-------EEKKKLEPLLLQ-SLYTH----LGFK------------PTSVEVVLVAT------------QIV-AGTNYFAK--VKV--NN-----D--HYVHTR------------------VYEKL----------P---------------------------------------------------------------------------------------------------------------------------------------------------------------------------------
>TREM_Opisthorchis_felineus_TGZ59253
-------------------------------------------------------------------------------------------------------ICGGVGA-ARIPTA-------EEKKKLEPLLLQ-SLYTH----LGFK------------PTSVEVVLVAT------------QIV-AGTNYFAK--VKV--NN-----D--HYVHTR------------------VYEKL----------P---------------------------------------------------------------------------------------------------------------------------------------------------------------------------------
>TREM_Opisthorchis_felineus_TGZ64278
-----------------------MLSNC-----------------------------LI--------FLA-LFFI----SPS------------------SETLVGGYTK-FRLPE--------ADEIQTFTKLLNLQLPTL----LGLTAS---------DVDDFQILGISS------------QVV-SGVNYRIN--IRL--HN-----N--QCYLVT------------------VFQSL----------PSREDGTL------TRRITSVELKECPL------------------------------------------------------------------------------------------------------------------------------------------------------
>TREM_Opisthorchis_felineus_TGZ71584
-----------------------MLIEV-----------------------------LC--------LCL-ILCL----PAS------------------SQVVAGAYTP-FRCPN--------ANEIQAFTSLLNAELSNY----LGMEAV---------GSQEIQILEVST------------QVV-AGTNYRIK--IRL--AN-----D--QCYLVG------------------VYQSL----------PSQEDGSV------TLRIISLTPVTCPM---VQSCIRYAN------------------------------------------------------------------------------------------------------------------------------------------
>TREM_Opisthorchis_felineus_TGZ72624
-------------------------------------------------------------------------------------------------------FTGGYSE-AECPT--------DEQKEIFSSSIQ----QE----NGLSEFD--------ASATVDVLQVEM------------QVV-QGRNYRGL--VRV--DD-----N--DCYTVV------------------IHEAL----------PNQYGSDG------PYSIISVQEADC--------------------------------------------------------------------------------------------------------------------------------------------------------
>TREM_Opisthorchis_viverrini_A0A074ZW25_XP_009164871
-----------------------MP------------------------------------------------------------------------------LCGGVGD-ARTPTP-------EEKQKLESVLHQ-SLHTH----LGSK------------PDSLEVVQVAT------------QVV-SGTNYFAK--VKL--NG-----D--NYVHAR------------------IYEKL----------PCHG-G--------TTELHSIQKDKT-----HADPLGYF-------------------------------------------------------------------------------------------------------------------------------------------
>TREM_Opisthorchis_viverrini_OON16673_cystatin_domain_protein
-----------------------MP------------------------------------------------------------------------------LCGGVGD-ARTPTP-------EEKQKLESVLHQ-SLHTH----LGSK------------PDSLEVVQVAT------------QVV-SGTNYFAK--VKL--NG-----D--NYVHAR------------------IYEKL----------PCHG-G--------TTELHSIQKDKT-----HADPLGYF-------------------------------------------------------------------------------------------------------------------------------------------
>TREM_Opisthorchis_viverrini_XP_009164040
-------------------------------------------------------------------------------------------------------LLGGYSQ-PECPT--------DEQQKMFSSMIQ-QSGQE----NGLSELD--------GSSTVDVLQVEM------------QIV-QGTNYRGL--VRV--ND-----N--DCYTVV------------------IHEDL----------PNQYGSDG------PYSILGVNDAEC--------------------------------------------------------------------------------------------------------------------------------------------------------
>TREM_Schistosoma_haematobium_KGB33520
-----------------------MSPLC-----------------------------YL--------FV--VSAS----VLL---------------TLGDAEMFGAPRK-LQPNEATI-----EKFNHELVKVAH-KFNSE----HGNSS----------LHIITKLVNVTSQVRFCLYKLSFLQVV-QGILYTFY--VKF--SP-----T--SCTTFA-------NDNTHVLGDIFRNQNS----C------DVTGG--------ESKICKVTVWQRPWL-QSDASEIIKI--------------------VNCS----TDT-----------------------------------------------------------------------------------------------------------
>TREM_Schistosoma_haematobium_KGB36898_CystatinB
-----------------------MP-----------------------------------------------------------------------------LCCGGIGT-PREPSA-------EEKEKLKTLLES-KLESH----IGRK------------PRSFEIVQITS------------QVV-AGTNHFVK--VKI--DD-----G--DYIHAR------------------IFEPL----------PCHG-K--------ELQLHSVVKDKK-----ESDALEYF-------------------------------------------------------------------------------------------------------------------------------------------
>TREM_Schistosoma_japonicum_AAW26948
-----------------------MY--------------------------------FF--------LI--LPVL----AFL---------------ASGDGEMFGAPRK-LQSNEATL-----EKFSSELAKATH-QFNRE----HGNHT----------FHIVTELINATS------------QVV-AGIIYKLF--VKF--TP-----A--SCTDFA-------EDKVS-LDNIVFSRDS----C------DSGNN--------KSKICKVTIWKRPWL-ASNESEIIKI--------------------VNCS----VDAS----------------------------------------------------------------------------------------------------------
>TREM_Schistosoma_japonicum_CAX71643_cystatin
-----------------------MY--------------------------------FF--------LI--LPVL----AFL---------------ASGDGEMFGAPRK-LQSNEATL-----EKFSSELAKATH-QFNRE----HGNHT----------FHIVTELINATS------------QVV-AGIIYKLF--VKF--TP-----A--SCTDFA-------EDKVS-LDNIVFSRDS----C------DSGNN--------KSKICKVTIWKRPWL-ASNESEIIKI--------------------VNCS----VDTS----------------------------------------------------------------------------------------------------------
>TREM_Schistosoma_japonicum_CAX71644_cystatin
-----------------------MY--------------------------------FF--------LI--LPVL----AFL---------------ASGDGEMFGAPRK-LQSNEATL-----EKFSSELVKATH-QFNRE----HGNHT----------FHIVTELINATS------------QVV-AGIIYKLF--VKF--TP-----A--SCTDFA-------EDKVS-LDNIVFSRDS----C------DSGNN--------KSKICKVTIWKRPWL-ASNESEIIKI--------------------VNCS----VDASIPRTKVTKLE----------------C---------------------------------------------------------------------------QNKG
>TREM_Schistosoma_jappnicum_ACU68953_cysteine_protease_inhibitor
-----------------------MP-----------------------------------------------------------------------------LCCGGVGA-PREPSV-------EEKQKLKTLLEN-NLEAH----IGRK------------PPVCDIVQVSS------------QVV-AGTNYFVK--VHV--GD-----D--EYVHAR------------------IFEPL----------PCHG-K--------ELQLHSVLKDKK-----KNDALEYF-------------------------------------------------------------------------------------------------------------------------------------------
>TREM_Schistosoma_mansoni_AAQ16180_XP_018646527_cysteine_protease_inhibitor
-----------------------MP-----------------------------------------------------------------------------LCCGGIGT-PREPSA-------EEKEKLKTLLES-KLESH----IGRK------------PRSFEIVQITS------------QVV-AGTNHFVK--VKL--DN-----G--EYIHAR------------------IFEPL----------PCHG-K--------ELQLHSVVKDKK-----ESDALEYF-------------------------------------------------------------------------------------------------------------------------------------------
>TREM_Schistosoma_mansoni_ACK86680_CCD77201_Dif6_putative_cystatin
-----------------------MGPVC-----------------------------YL--------FV--VSSF----VLL---------------TSGNVGMPGAPRK-LQLNNATI-----EKFGHELAKVAH-KFNSE----YGNSS----------LHVITKLVNVTS------------QVV-QGIFYTFF--VKF--SP-----T--SCTTAN-------NNIHV-LDTYFPNRDS----C------DLTDG--------ESKICKVTLWDRPWL-QSDFSKIIRI--------------------VRCS----NDTS----------------------------------------------------------------------------------------------------------
>TREM_Schistosoma_mansoni_CCD77200
-----------------------MGPVC-----------------------------YL--------FV--VSSF----VLL---------------TSGNVGMPGAPRK-LQLNNATI-----EKFGHELAKVAH-KFNSE----YGNSS----------LHVITKLVNVTS----------------QGIFYTFF--VKF--SP-----T--SCTTAN-------NNIHV-LDTYFPNRDS----C------DLTDG--------ESKICKVTLWDRPWL-QSDFSKIIRI--------------------VRCS----NDTS----------------------------------------------------------------------------------------------------------
>TREM_Schistosoma_mansoni_CCD77202_putative_cystatin
-----------------------MGPVC-----------------------------YL--------FV--VSSF----VLL---------------TSGNVGMPGAPRK-LQLNNATI-----EKFGHELAKVAH-KFNSE----YGNSS----------LHVITKLVNVTS------------QVV-QGIFYTFF--VKF--SP-----T--SCTTAN-------NNIHV-LDTYFPNRDS----C------DLTDG--------EV------------------------------------------------------------------------------------------------------------------------------------------------------------------
>TREM_Sphaeridiotrema_pseudoglobulus_GHGK01003525
-----------------------M-------------------------------------------------------------------------------LCGGLTG-ARAPSS-------EEKAKLEEVLAN-QLEEK----WGRK------------PNKIEVLLVST------------QLV-AGINYFAK--AKV--DD-----T--EYIHVR------------------IFEAL----------PCHG-G--------ERQLHSLQTEKS-----HTDPLTYF-------------------------------------------------------------------------------------------------------------------------------------------
>TREM_Sphaeridiotrema_pseudoglobulus_GHGK01008065
-----------------------M-------------------------------------------------------------------------------LCGGTSQ-ARAPSD-------EEKAKLEKVLAE-QLETH----LGRK------------PSIIEVLLIST------------QVV-AGTNYFAK--VKI--GD-----N--EYIHAR------------------IFEAL----------PCHG-G--------EKKLHSLQKEKS-----HADPLSYF-------------------------------------------------------------------------------------------------------------------------------------------
>TREM_Sphaeridiotrema_pseudoglobulus_GHGK01011704
---------------------------------------------------------------------------------------------------------GGYGP-EEPVT--------EEMKAEFGPAIV-EELCE----RGVGS----------TGDEIHWISVSK------------QVV-AGTNYKFL--IST--SW-----N--RCWEIV------------------IFQSL----------PYAG-S--------TIEVKYLKRVRC--------------------------------------------------------------------------------------------------------------------------------------------------------
>TREM_Sphaeridiotrema_pseudoglobulus_GHGK01022612
---------------------------------------------------------------------------------------------------------GGYGT-PVQVT--------AEMKAKFEPTIM-TKLSE----NGVTS----------TGQQFQWLSVST------------QVV-SGTNYKFL--LSD--GA-----G--NCWQII------------------VYESL----------PYAG-S--------NLTAHNPSSVAC--------------------------------------------------------------------------------------------------------------------------------------------------------
>TREM_Sphaeridiotrema_pseudoglobulus_GHGK01023538
-----------------------M-------------------------------------------------------------------------------LCGGTTQ-PRAPSS-------EEKAKLEEVLSN-QLEEK----WGRK------------PNKIEVLLVST------------QLV-AGMNYFAK--AKI--DD-----K--EYIHAR------------------IFEAL----------PCHG-G--------ERTLHSLQTEKS-----HADPLTYF-------------------------------------------------------------------------------------------------------------------------------------------
>TREM_Sphaeridiotrema_pseudoglobulus_GHGK01027935
-----------------------MFRSL-----------------------------LCAY-----LIC--AVIT----RIS------------------QSQLVGGYGD-PHPVT--------PELKAQFEPTVM-AKLSQ----YGIAS----------AGEQLQWLSVST------------QVV-AGTNYKFS--LSN--GA-----D--VCWEII------------------VFQSL----------PYAG-S--------TLTANAPSTVSCPCR--------TTE------------------------------------------------------------------------------------------------------------------------------------------
>TREM_Sphaeridiotrema_pseudoglobulus_GHGK01050669
-----------------------MRIMLH--------------------------NSLFAL-----IIC--VVLV-----------------------RSESILVGGYGP-KQPVT--------EEMEAEFGPTIT-KKLSE----KGVTS----------TANKLQWLSVST------------QVV-AGTNYKFL--VST--GT-----N--SCWEIT------------------VFKSL----------PYAG-S--------TLEAHDPKPVSCG-------------------------------------------------------------------------------------------------------------------------------------------------------
>TREM_Sphaeridiotrema_pseudoglobulus_GHGK01051979
-----------------------MDG----------------------------------------------------------------------------SISGGLTK-PRVPSY-------QENAKLQKALAQ-QLQGQ----LGFR------------PAMINVLLIAT------------QQV-AGTNYFAK--VKI--GH-----D--QYIHAK------------------IYEKL----------PHTG-G--------TTQLTGLQKWKS-----LEDPISYF-------------------------------------------------------------------------------------------------------------------------------------------
>VERT_Bos_taurus_P25417_CystatinB
-----------------------M-------------------------------------------------------------------------------MCGGTSA-TQPAT--------AETQAIADKVKS-QLEEK----ENKK------------FPVFKALEFKS------------QLV-AGKNYFIK--VQV--DE-----D--DFVHIR------------------VFESL----------PHEN-K--------PVALTSYQTNKG-----RHDELTYF-------------------------------------------------------------------------------------------------------------------------------------------
>VERT_Callorhinchus_milii_AFP12752_stefinB
-----------------------M--------------------------------------------------------------------------------VGGMGTEAMSAT--------EEVQQIADSLKI-EIETK----AGKQ------------FSVFVVKSFKT------------QIV-AGVNYFMK--IHV--GN-----D--EYLHAR------------------VYKSL----------PP---G--------KISLHDLLMQKT-----AVDEICYF-------------------------------------------------------------------------------------------------------------------------------------------
>VERT_Danio_rerio_AAI24646
-----------------------MAT----------------------------------------------------------------------------KKVGGQSE-EKQAT--------PEVQKICDEVKH-QAEEK----AGKK------------FTAFTAILFTT------------QVV-AGTNYFIK--VNV--GG-----D--QFIHLR------------------VHKPL----------PHAG-D--------KVQLQGVQVSKS-----CQDPIHYF-------------------------------------------------------------------------------------------------------------------------------------------
>VERT_Esox_lucius_ACO13912_CystatinB
-----------------------M-------------------------------------------------------------------------------KCGGVAE-AKDAT--------PEVQQICDEVKP-LAEEK----AGKK------------FDVFVAKKFTT------------QVV-AGTNFFIK--VLV--GG-----D--EYVHMR------------------VHKSL----------PHAG-G--------KLELNAIQTPKA-----DHDPIGFF-------------------------------------------------------------------------------------------------------------------------------------------
>VERT_Gallus_gallus_NP_001185577_stefinB
-----------------------M-------------------------------------------------------------------------------LCGGVSK-ARPAT--------SETQQIADEVKP-QLEEK----EGKT------------FDVFTAVEFKT------------QLV-AGTNYFIK--VHV--GN-----D--EFMHLR------------------VFRSL----------PHED-K--------PLSLHGYQSSKT-----KHDELTYF-------------------------------------------------------------------------------------------------------------------------------------------
>VERT_Gallus_gallus_P01038_ovocystatin
-----------------------MAGARG---------------------------CVV--------LL--AAAL----MLV---GAV-------LGSEDRSRLLGAPVP-VDEND--------EGLQRALQFAMA-EYNRA----SNDKY----------SSRVVRVISAKR------------QLV-SGIKYILQ--VEI--GR-----T--TCPKSS------------------GDLQS----CEFH--DEPEMA--------KYTTCTFVVYSIPWL--NQIKLLES----------------------KCQ------------------------------------------------------------------------------------------------------------------
>VERT_Homo_sapiens_1STF_STEFINB
-----------------------M-------------------------------------------------------------------------------MSGAPSA-TQPAT--------AETQHIADQVRS-QLEEK----YNKK------------FPVFKAVSFKS------------QVV-AGTNYFIK--VHV--GD-----E--DFVHLR------------------VFQSL----------PHEN-K--------PLTLSNYQTNKA-----KHDELTYF-------------------------------------------------------------------------------------------------------------------------------------------
>VERT_Homo_sapiens_O60676_cystatin8_CRES
-----------------------MPRCRWL--------------------------SLI--------LL--TIPL----ALV---ARK-------DPKKNETGVLRKLKP-VNASN--------ANVKQCLWFAMQ-EYNKE----SEDKY----------VFLVVKTLQAQL------------QVT-NLLEYLID--VEI--AR-----S--DCRKPL------------------STNEI----CAIQ--ENSKLK--------RKLSCSFLVGALPW--NGEFTVMEK----------------------KCE----DA------------------------------------------------------------------------------------------------------------
>VERT_Homo_sapiens_P01037_cystatin1
-----------------------MAQYLS---------------------------TLL--------LL--LATL----AVA---LAW-------SPKEEDRIIPGGIYN-ADLND--------EWVQRALHFAIS-EYNKA----TKDDY----------YRRPLRVLRARQ------------QTV-GGVNYFFD--VEV--GR-----T--ICTKSQ------------------PNLDT----CAFH--EQPELQ--------KKQLCSFEIYEVPW--ENRRSLVKS----------------------RCQ----ES------------------------------------------------------------------------------------------------------------
>VERT_Mus_musculus_AAH49753_cystatin8_CRES
-----------------------MAKPLWL--------------------------SLI--------LF--IIPV----ALA---VGV-------DQSKNEVKAQNYFGS-INISN--------ANVKQCVWFAMK-EYNKE----SEDKY----------VFLVDKILHAKL------------QIT-DRMEYQID--VQI--SR-----S--NCKKPL------------------NNTEN----CIPQ--KKPELE--------KKMSCSFLVGALPW--NGEFNLLSK----------------------ECK----DV------------------------------------------------------------------------------------------------------------
>VERT_Mus_musculus_Q62426_StefinB
-----------------------M-------------------------------------------------------------------------------MCGAPSA-TMPAT--------AETQEVADQVKS-QLESK----ENQK------------FDVFKAISFKR------------QIV-AGTNLFIK--VDV--GG-----D--KCVHLR------------------VFQPL----------PHEN-K--------PLTLSSYQTNKE-----RHDELSYF-------------------------------------------------------------------------------------------------------------------------------------------
>VERT_OncMykAAT98592_cystatinB
-----------------------M-------------------------------------------------------------------------------KCGGTAE-AKDAT--------PEVQQICDEMKP-YAEEK----AAKK------------FDVFAAKTFTT------------QVV-AGTNFFIK--VHV--GG-----D--EFVHLR------------------VHRTL----------PHAG-G--------KLELHGVQTSKA-----HNDPIGFF-------------------------------------------------------------------------------------------------------------------------------------------
>VERT_Oncorhynchus_mykiss_Q91195_cystatin
-----------------------MEWKI-----------------------------VVP-------LF--AVAF----TVA------------------NAGLIGGPMD-ANMND--------QGTRDALQFAVV-EHNKK----TNDMF----------VRQVAKVVNAQK------------QVV-SGMKYIFT--VQM--GR-----T--PCRKGG-------------------VEKV----CSVH--KDPQMA--------VPYKCTFEVWSRPWM--SDIQMVKN----------------------QCES-----------------------------------------------------------------------------------------------------------------
>VERT_Rattus_norvegicus_P19313_cystatin1
-----------------------MAYLLH---------------------------AQL--------FL--LTTF----ILV---LNM-------RLCPVLGHFLGGIEK-SSMEE--------EGASEALNYAVN-EYNEK----NSDLY----------LSRVVEVKDVQK------------QVV-AGTKFFFD--VIL--GK-----T--ICLKTQ------------------GDLTN----CPLN--EEADQQ--------EHEFCSFVVHDIPW--ENYIVLLSS----------------------SCH----SI------------------------------------------------------------------------------------------------------------
>VERT_Taeniopygia_guttata_NP_001232786_cystatinB
-----------------------M-------------------------------------------------------------------------------LCGGASA-ARPAT--------EETQRIAEQVKA-QLEEK----EGKT------------FDVFTAVEFKT------------QVV-AGTNYFIK--VHV--GN-----E--EFLHLR------------------VFKSL----------PHEN-E--------QLSLHSYQGSKT-----KHDELAYF-------------------------------------------------------------------------------------------------------------------------------------------
>VERT_Xenopus_tropicalis_NP_001123784_stefinB
-----------------------MPL-----------------------------------------------------------------------------VCGGTSE-AKDAN--------EEVQKICDQMKA-DAEEK----AGRK------------FDVFTAKSFKT------------QLV-AGTNYFVK--VHV--GD-----E--DYVHLR------------------VYKTL----------PHAG-E--------TLQLTSIQTAKA-----HHDAIEYF-------------------------------------------------------------------------------------------------------------------------------------------
