# Supplementary material for: Evolutionary Analysis of Cystatins of Early-Emerging Metazoans Reveals a Novel Subtype in Parasitic Cnidarians
Source: Biology (Basel). 2021 Feb 3;10(2):110. doi: 10.3390/biology10020110 (PMC7913475; doi:10.3390/biology10020110)
Supplement: Supplementary file 1 [file biology-10-00110-s001.zip › supplements/Dataset S2 Cystatins TRIMMED.fasta]

>OG_Giardia_intestinalis_cystatin_XP_001705664
AGGWT-E-LAP--------ADVNSKVREAAA----AKIAE---SVS------G-AT----------------I----AEVIK---ASSQVV-RGVNTMLLTRL---ST--------G-------------------------------------------------AHYI--VVVWFDLKNY-----I---V-TTLKE-YTGN----------
>CHOAN_Hartaetosiga_balthica_GGOO01002530
TGGFT-A-AR--------EPTDDDRSIVSQI----KSDIE---EKT------G-S-T-----FD-----TF-------ELVS---VSSQVV-AGTNFHFKINV---GD----------------------------------------------------------SHIH--AKVFRSLPP----------T-FTVNE-VATGKSAEDAF---
>CHOAN_Choanoeca_perplexa_GGOP01002864
VGGAS-A-VR--------EADDDIKQIAQNI----RGDVE---AKA------G-A-S-----FS-----KF-------EATH---YTSQVV-AGTIFNIKIDT---GD----------------------------------------------------------AFTH--VKVFRSLPP----------T-FEVQN-VETGKAKEDAL---
>CHOAN_Hartaetosiga_gracilis_GGOU01001087
CGGVS-T-LR--------APSDEEKGIIAQI----KGDIE---AKA------G-S-T-----FD-----TF-------ELVA---VATQVV-AGTNFFFKINV---GD----------------------------------------------------------SHIH--AKVFRSLPP----------S-FTVNV-VETGKSAEDAF---
>CNID_STAUR_Haliclystus_sanjuanensis_HAHB01033749
CGGYS-E-LK--------NADSEIQAICNEV----KSAAE---SKA------G-L-T-----YE-----TF-------NAVG---CKTQVV-AGTNYLIKVDV---GN--------S-------------------------------------------------SFVH--LKVFKSLPHAG----S---T-LEMKN-FEAGKTENDELL--
>POR_Amphimedon_queenslandica_XP_011405631_cystatinA_like
PGEFV-K-ER--------PADDGIQKIADKV----KVAVE---EQS------G-R-K-----FT-----EF-------KAIA---FRSQVV-AGVNYIIKVCVG-HGK--------N-------------------------------------------------DYIM--LRVFENLDG----------E-VTLTS-YELDKKKDDPIEVS
>CHOAN_Monosiga_brevicollis_EDQ92432
VGGFG-A-PR--------DADEEIQQVADAV----KSDVV---AKI------G-K-D-----VE-----QF-------KAIQ---VSTQVV-AGTNYLIKVDV---GS--------N-------------------------------------------------EFVH--IKVFRSLPP----------Q-HELKA-VETGKGATDALSNI
>CHOAN_Monosiga_brevicollis_XP_001742194
VGGFG-A-PR--------DADEEIQQVADAV----KSDVV---AKI------G-K-D-----VE-----QF-------KAIQ---VSTQVV-AGTNYLIKVDV---GS--------N-------------------------------------------------EFVH--IKVFRSLPP----------Q-HELKA-VETGKGATDALSNI
>CHOAN_Salpingoeca_helianthica_GGOJ01006481
VGGTK-A-PQ--------AATAEHQALADKV----KADAE---TKL------G-Q-K-----FG-----EF-------HVVS---VSTQTV-AGTNYFLKVNV---GG--------G-------------------------------------------------HFVH--LRVFQGLPPQQ--------H-VELHS-AQGGHTAESEL---
>CHOAN_Mylnosiga_fluctuans_GGOI01009262
CGGIH-A-AH--------PATAEEQTIADKV----KGDAE---AKL------G-K-S-----FN-----KF-------VATQ---AATQVV-AGTNFFIKVDT---GD--------G--------------------------------------------------FVH--IRVFRGLPPQQ--------H-IELHS-VQGGQTADSPLN--
>CNID_ANTH_Edwardsiella_carnea_carnea_GGGD01044705
CGGPT-E-PR--------QADAEAQAICDEV----KAAAE---AKS------N-K-S-----FA-----EF-------RATE---YMTQLV-AGTNYFIKVNV---GD--------G-------------------------------------------------SYVH--LRVYKKLPCYG----A---T-IELTS-MLEGKTEAHKLYYF
>CNID_ANTH_Acropora_digitifera_XP_015777646_cystatinB_like
----------------------EVQQICDQV----KEEAE---KKA------G-S-K-----FP-----QF-------VAVS---YKTQVV-AGTNYFIKVNV---GD--------G-------------------------------------------------NFIH--LRVYKKLPHAG----S---T-LELSA-LKTGMKEDSALEYF
>POR_Amphimedon_queenslandica_XP_003389363_cystatinB_like
AGGLR-D-EL--------PADAAIQKLVDKV----RVSVE---EKS------G-R-K-----FT-----EF-------RAIA---YCTQVV-AGVNYFIKVCV---GT--------N-------------------------------------------------DYVM--LRVYQSLDQ----------E-VTLSS-YQLDKKESDPIEYF
>POR_Haliclona_tubifera_GFAV01015249
TGGIS-E-EK--------PADNEAQEIADQV----KLSVE---EKC------G-K-K-----FD-----QF-------TAIG---YATQVV-AGLNYFVKVQV---SS--------D-------------------------------------------------EYIH--VRVYKDLSS----------T-VSLTS-YQLNKTLKDPIEYF
>CNID_HYDR_Velella_velella_GHAZ01151142
-------------------ADQEIQEMVDTL----RASAA---EMA------G-R-SG---GFE-----KW-------KAVE---VKEQVV-AGMNYFVKVAV---SD--------S-------------------------------------------------ECVH--LRVFKPLPHTR----K---P-AELHA-LRSGKGHADEIVYF
>CNID_CUB_Alatina_alata_GEUJ01015393
CGGTT-N-AI--------PADKKAQEVCDKI----KPEVE---AKL------G-A-N-----FD-----TF-------KAIL---HATQMV-QGMNHFIKVDV---GG--------G-------------------------------------------------KFIH--IRVWEHLPCYG----G---K-LELSD-VLQNKSETDPLEYF
>POR_Amphimedon_queenslandica_XP_003389982_cystatinB_like
CGGMN-KNER--------PADAAIQELAEKV----RVSVE---EKS------G-R-K-----FT-----EY-------RAIA---YCTQVV-AGMNYFIKVCV---GT--------N-------------------------------------------------DYIM--LRVYQSLDQ----------E-VTLSS-YQLDKKDNDPIEYF
>ARTH_Galendromus_occidentalis_XP_003746344_stefinC
LGGLG-E-TK--------EVSDDVRDLTEKV----RAEAE---EKA------G-K-K-----FE-----VF-------EPVK---YKTQVV-AGTNYFIKVKV---GE--------D-------------------------------------------------DYIH--VRAHRSLKN----------E-VSLWG-VQEGKKAECAIEHF
>ARTH_Limulus_polyphemus_XP_013778661_cystatinA2_like
VGGTS-E-VK--------EVDDVVREVCNKV----REMVE---KQA------G-K-S-----FA-----EF-------TPVG---YKSQIV-NGVNYFIKVKV---SE--------A-------------------------------------------------DHLH--VRAHKSFQG----------E-VTLAG-YQEGKAHDDEIEYF
>ANNEL_Theromyzon_tessulatum_Q8IT43_CystatinB
CGGTS-D-VK--------QADGKTQEIVDKV----KHHVE---SKI------N-K-S-----FK-----EF-------KAIQ---FSSQVV-AGTNYFVKVHV---GE--------E-------------------------------------------------EYLH--LRVFAPLPSSG----G---Q-PELHG-IEYPKTKHDELKYF
>CNID_ANTH_Edwardsiella_carnea_carnea_GGGB01032326
CGGPT-E-PR--------QADAEAQAICDEV----KAAAE---AKS------N-K-S-----FA-----EF-------RATE---YMTQLV-AGTNYFIKVNV---GR--------G-------------------------------------------------LYVH--LRVYKSLPHAG----G---K-LELAA-ILVDKAEADPLVYF
>CNID_ANTH_Edwardsiella_lineata_El.T1.2457
CGGPT-E-PR--------QADAEAQAICDEV----KAAAE---AKS------N-K-S-----FA-----EF-------RATE---YMTQLV-AGTNYFIKVYV---GG--------G-------------------------------------------------LYVH--LRVYKSLPHAG----G---K-LELAA-ILVDKAKADPLAY-
>CNID_ANTH_Nematostella_vectensis_EDO38843
CGGVSKE-LK--------EADEEVQAICDKI----KPKAE---VES------G-R-K-----FD-----VF-------KATH---YKTQVV-AGTNFFIKVHV---GN--------N-------------------------------------------------NYVH--LRVYRTLPCAG----E---T-LKLSA-MLVDKSESDEVQYF
>CNID_ANTH_Nematostella_vectensis_XP_001630906
CGGVSKE-LK--------EADEEVQAICDKI----KPKAE---VES------G-R-K-----FD-----VF-------KATH---YKTQVV-AGTNFFIKVHV---GN--------N-------------------------------------------------NYVH--LRVYRTLPCAG----E---T-LKLSA-MLVDKSESDEVQYF
>CNID_SCYPH_Aurelia_aurita_GHAI01129364
CGGTA-G-AQ--------PADEETQQVINEA----KADVE---QKL------Q-K-Q-----LT-----TF-------NAVQ---VARQMV-AGVNYFVKVDI---GD--------G-------------------------------------------------NFIH--VRVYKNLPCYG----S---K-IELSG-IKTGVSANDDVGYF
>CTEN_Hormiphora_californensis_GGLO01032068
CGGTQ-E-VK--------PADNHVKEICEKI----RPAAE---THA------N-K-K-----FE-----CF-------EAVE---YCSQLV-AGTNYFVKVKV---DN-------AD-------------------------------------------------GHVH--LRVFKSLPHAG----S---E-LSLHS-MQHEKTRACPVEHF
>CTEN_Pleurobrachia_bachei_AVPN01000162
CGGSS-E-VK--------PADAEVKEICQKI----KGAAE---THA------A-K-K-----FE-----CF-------EAVE---YCSQMV-AGTNYFVKVKV---DN-------GD-------------------------------------------------SHVH--VRVFKSLPHAG----A---E-LSVHS-MQQEKTSACPLEYF
>CTEN_Pleurobrachia_pileus_CU418341
CGGSS-E-VK--------PADSEVKEICQKI----KGAAE---THA------A-K-K-----FE-----CF-------EAVE---YCSQMV-AGTNYFVKVKV---DN-------GD-------------------------------------------------SHVH--VRVFKSLPHAG----A---E-LSVHS-MQHEKTSACPLEYF
>POR_Amphimedon_queenslandica_XP_011406390_cystatinB_like
CGGMN-KNEL--------PADAAIQELADKV----RAFVE---EKS------G-R-K-----FT-----EF-------KAIT---YCTQLV-AGMNYFIKVCV---GT--------N-------------------------------------------------DYIM--LRIYRNLDQ----------E-VTLTS-YQLDKKDNDPIEYF
>TREM_Echinostoma_caproni_LL235672
CGGTT-PSRA--------PSHEERQKLEPVL----KEHLE---PHI------G-R-K-----PN-----HV-------EIVE---ISTQVV-AGTNYFAKVKL---DN--------N-------------------------------------------------EYIH--ARIYEKLPCYG----G---A-KELHS-VQKHKTVADKLEYF
>TREM_Sphaeridiotrema_pseudoglobulus_GHGK01003525
CGGLT-GARA--------PSSEEKAKLEEVL----ANQLE---EKW------G-R-K-----PN-----KI-------EVLL---VSTQLV-AGINYFAKAKV---DD--------T-------------------------------------------------EYIH--VRIFEALPCHG----G---E-RQLHS-LQTEKSHTDPLTYF
>TREM_Sphaeridiotrema_pseudoglobulus_GHGK01008065
CGGTS-QARA--------PSDEEKAKLEKVL----AEQLE---THL------G-R-K-----PS-----II-------EVLL---ISTQVV-AGTNYFAKVKI---GD--------N-------------------------------------------------EYIH--ARIFEALPCHG----G---E-KKLHS-LQKEKSHADPLSYF
>CTEN_Beroe_sp_ERR216194.259686.3
PGGTG-A-LK--------PADDHIRTICAEV----RPAVE---NSA------N-A-K-----FE-----EF-------EPVS---YKSQVV-AGTNYFVKVKVR-SAD--------D-------------------------------------------------SHVH--IRVFKGLPHTG----G---K-LELHS-THSDKKSHDELVYF
>CTEN_Beroe_ovata_UOYG01117288
SGGPG-E-VK--------AADDLIRGICEQV----RSDAQ---SEA------G-S-V-----FE-----VF-------EPVS---YRTQVV-AGTNFFVKVKV---SP--------T-----------------------------------------------TDSHVH--LRVFRGLPHTG----Y---T-IELGA-IATDKTSLCKLVPF
>CHOAN_Salpingoeca_dolichothecata_GGOK01016933
VGGVG-A-PK--------DADAEVQGFVDQV----KEAAE---AKA------G-K-K-----FD-----KF-------EAKQ---YSTQVV-AGTNFFVKVDA---GS----------------------------------------------------------EFVH--VRIFRGLDQ----------S-ISFSD-IQVGKSAGDAISHF
>CNID_SCYPH_Nemopilema_nomurai_GHAR01030802
VGGMG-E-EK--------PATKEIKQMALKM----KGSAE---ELL------N-R-E-----FQ-----KF-------EAKS---FAIQVV-AGTNYFIKVQV---DG--------G-------------------------------------------------EYVH--LRVFKPLPFIG----S---G-PKLSN-AIDGKAEVDVLKYI
>CNID_ANTH_Edwardsiella_carnea_carnea_GGGD01131273
-GGTT-E-LK--------TATADQQDIIDSV----KGEVE---AKF------G-K-T-----YT-----TF-------TAVG---YKTQVV-SGTNYFVKVNA---GD----------------------------------------------------------EYLH--LRIYKHFSG----------T-ITLSA-ALEGKTE-------
>CNID_ANTH_Exaiptasia_pallida_JV089924
CGGLS-G-SK--------PADSAVHDICKKV----KSDVE---SKT------G-K-S-----YS-----TF-------EAKH---YCSQVV-AGTNYFIKVDV---GG----------------------------------------------------------SFVH--IRVYETLPHAG----S---T-LEVSA-VQVDMKEDDPIAYF
>CNID_HYDR_Clytia_haemisphaerica_TCONS_00004624
CGGVG-N-AN--------PADEEVIGILNQV----KGQVE---GKT------N-D-S-----YD-----VF-------EAHS---YSTQVV-AGTNFFIKVKV---GD--------G-------------------------------------------------KYIH--VRVFRPLPHTN----G---S-PEVHS-VQMDKSEQDAIVHF
>CNID_HYDR_Hydra_magnipapillata_GAOL01018268_DR435266_stefin2
CGGTS-E-SR--------PADDEVKAIIEKI----KDQVL---GKV------N-Q-S-----LD-----QY-------EAVS---YKTQVV-AGTNFFIKVKT---GD--------N-------------------------------------------------RFIH--LRVFRPLPPNF----E---N-FQLHS-VQENKSHEDEISYF
>CNID_HYDR_Hydra_vulgaris_HAAD01005312_XP_012565994_cystatinA_like
CGGTS-E-SR--------PADDEVKAIIEKI----KDQVL---GKV------N-Q-S-----LD-----QY-------EAVS---YKTQVV-AGTNFFIKVKT---GD--------N-------------------------------------------------RFIH--LRVFRPLPPNF----E---N-FQLHS-VQENKSHEDEISYF
>CNID_HYDR_Turritopsis_sp_IAAF01049465
CGGKT-E-SK--------PATEEIQNIIESV----KDQVQ---SKT------N-V-A-----LD-----PY-------EAVS---YSTQVV-AGTNFFIKVKV---AD--------N-------------------------------------------------KFIH--LRVFRPLPPNQ----D---K-LEVHS-LLDNKTESDQLEYF
>CNID_HYDR_Velella_velella_GHAZ01097438
CGGCS-E-SK--------DADSDIQTLVNQV----KDAVT---TKS------N-R-S-----YD-----LY-------EAVS---YKSQVV-AGMNYFVKVKV---SS--------T-------------------------------------------------EYIH--LRIYQPLPHTG----E---G-PQLSN-MQESKKEVDDIEYF
>CNID_SCYPH_Aurelia_aurita_GBRG01060023
CGGTA-G-AQ--------PADDETQQVIDEV----KADVE---QKL------G-K-Q-----LT-----TF-------KAVQ---VARQLV-QGVNYFVKVDI---GD--------G-------------------------------------------------NFIH--IRVYKNLPCYG----S---K-IELSG-IKTGVSANDDVGYF
>CNID_STAUR_Craterolophus_convolvulus_HAGZ01000704
CGGAA-P-AR--------DADEEIQKICDEV----KAACE---KMA------N-R-S-----LS-----QF-------TAKS---YRSQVV-AGTNYFISVDV---GD--------G-------------------------------------------------NFVH--LRVFKSLPHAG----A---S-LELVK-IADNKTAVDVIEHF
>CTEN_Mnemiopsis_leidyi_GFAT01046804
CGGTG-D-IK--------PADDEIKALCAQV----KGAVE---DHA------K-K-S-----YA-----VF-------EPHS---YKTQIV-AGTNYFVKVKV--DGD----------------------------------------------------------EHVH--LRVHKSLPHAG----Q---E-LTLHS-MQHAKTEACPIEHF
>FLATW_Schmidtea_mediterranea_GAKN01013408
CGGTT-NARN--------PTEEE-IKILLDI----KPKVE---ERL------G-H-K-----CE-----TF-------DILS---LKSQIV-AGVNYFAKIHL---GN--------G-------------------------------------------------KHVH--IRVFKPLPGQG----D-----LALHG-LR-EKSEGDSLEYF
>FLATW_Schmidtea_polychroa_GBZN01003011
CGGTS-NART--------PNEEE-IKILLTI----KPKVE---ERL------G-H-K-----CE-----NF-------DILS---LKSQIV-AGVNYFAKVHL---GK--------G-------------------------------------------------KHVH--VRVYQPLPGQG----D-----LALHG-LQ-EKSEGDSLEYF
>POR_Amphimedon_queenslandica_XP_003389362_cystatinB_like
CGGMN-KNER--------PADAAIQELADKV----KVSVE---EKS------G-R-K-----FT-----EY-------RAIT---YCTQLV-AGMNYFIKVCV---GT--------D-------------------------------------------------DYIM--LRIYQNLDE----------E-VSLTS-YQLDKKDNDPIEYF
>TREM_Clonorchis_sinensis_ABR68548_cystatin1
CGGIS-AARI--------PTADEKKKLEPVL----LQSLY---AHL------G-S-K-----PT-----SA-------EVVL---VATQVV-AGTNYFAKVKV---NN--------D-------------------------------------------------HYIH--TRVYEQLPCYG----G---A-LELHS-VQMNKTDTDPLDYF
>TREM_Fasciola_gigantica_ACS35603_Stefin1
CGGCT-QTRA--------PSAEEKTELETVL----REQLE---SHI------G-H-K-----PQ-----II-------EVVE---ICTQVV-AGINYFAKVKI---GN--------D-------------------------------------------------NYIH--ARIFQDLPCNG----G---K-KKVHS-VLKDKSATDSLKYF
>TREM_Sphaeridiotrema_pseudoglobulus_GHGK01023538
CGGTT-QPRA--------PSSEEKAKLEEVL----SNQLE---EKW------G-R-K-----PN-----KI-------EVLL---VSTQLV-AGMNYFAKAKI---DD--------K-------------------------------------------------EYIH--ARIFEALPCHG----G---E-RTLHS-LQTEKSHADPLTYF
>VERT_Esox_lucius_ACO13912_CystatinB
CGGVA-E-AK--------DATPEVQQICDEV----KPLAE---EKA------G-K-K-----FD-----VF-------VAKK---FTTQVV-AGTNFFIKVLV---GG--------D-------------------------------------------------EYVH--MRVHKSLPHAG----G---K-LELNA-IQTPKADHDPIGFF
>CTEN_Beroe_ovata_UOYG01205140
PGGTG-D-LK--------PVDDAIRALCVEI----RSQAE---AVM------N-T-V-----FE-----EF-------EPVS---YRTQVV-AGTNYFVKVKVR-SAD--------D-------------------------------------------------SHIH--IRVFKGLPHTG----G---K-LELHS-THANKKSHDELVYI
>ARTH_Hemaphysalis_longicornis_ABZ89553_intracellular_cystatin
VGGLS-EEVK--------DADDTVREICEKV----REEVE---AKL------G-K-K-----FC-----EF-------TPLK---YRTQLV-NGVNYFIKVCV---GE--------S-------------------------------------------------EHVH--VRAHKAFQG----------E-ITFAA-VQEGKALEEPLNHF
>CHOAN_Salpingoeca_rosetta_EGD82294_XP_004996477
VGGVG-Q-AR--------PVDDELRSVVSQV----RGDIE---AKA------G-K-Q-----FE-----TF-------EPVS---YATQVV-AGTHFFIKVNV---GD----------------------------------------------------------SHLH--AKVFRSLPP----------S-FEVKE-VQLGKTAEDPVNSF
>VERT_Danio_rerio_AAI24646
VGGQS-E-EK--------QATPEVQKICDEV----KHQAE---EKA------G-K-K-----FT-----AF-------TAIL---FTTQVV-AGTNYFIKVNV---GG--------D-------------------------------------------------QFIH--LRVHKPLPHAG----D---K-VQLQG-VQVSKSCQDPIHYF
>ARTH_Rhipicehalus_microplus_ABG36931_putative_intracellular_cystatin
CGGLS-EQVK--------DADDTVKEICEKV----RAEVE---AKL------E-K-S-----FP-----EF-------TPLK---YRTQLV-NGINYFIKVHV---GN--------D-------------------------------------------------QHIH--VRAHKAFQG----------E-ISFSA-VQGDKKLEDPLEHF
>CNID_ANTH_Nematostella_vectensis_EDO38753
CGAAS-V-VQ--------EANEEIQAICDQM----KVHVE---AKC------G-R-K-----FG-----SF-------EATH---FRSQVV-AGTNYFIKVHV---GN--------G-------------------------------------------------SYLH--LRVFQTLPFAG----Q---N-LELVA-MLMDKTEDDELNYF
>CNID_ANTH_Nematostella_vectensis_XP_001630816_cystatinB
CGAAS-V-VQ--------EANEEIQAICDQM----KVHVE---AKC------G-R-K-----FG-----SF-------EATH---FRSQVV-AGTNYFIKVHV---GN--------G-------------------------------------------------SYLH--LRVFQTLPFAG----Q---N-LELVA-MLMDKTEDDELNYF
>CNID_CUB_Chironex_fleckeri_SRA_SRR1819888
CGGMS-N-VV--------PADDKAQDVCDKV----KDGIE---SRL------N-R-K-----FD-----TF-------EAVS---CARQIV-QGLNHFIKVKV---GE--------H-------------------------------------------------EFIH--IRIWEHLPCYG----G---K-LEISD-VQTNKTESDPLTYF
>CNID_CUB_Chironex_yamaguchii_GHAX01096769
CGGMS-N-VV--------SADDKAQDVCDKV----KDGVE---SRL------N-R-K-----FD-----TF-------EAVS---CARQIV-QGLNHFIKVKV---GE--------N-------------------------------------------------EFIH--IRIWENLPCYG----G---K-LEISD-VQTNKTESDPLTYF
>CNID_CUB_Copula_sivickisi_GHBG01079357
CGGMG-S-VT--------PANEESQGICDQI----KSQVE---DRV------G-T-K-----YD-----TF-------TAVS---HATQLV-QGLNYFIKVDV---GN--------D-------------------------------------------------KFIH--IRVWKNLPCYG----E---K-LELTD-VQTEKTASDPLVYF
>CNID_CUB_Copula_sivickisi_GHBG01113448
CGGMG-S-VS--------PANEESQEICDQI----KSKVE---EKL------G-T-N-----FD-----TF-------KAVS---HATQLV-QGMNYFVKVNI---GG--------D-------------------------------------------------KFIH--IRVWKNLPCYG----E---K-LELTD-VLTDKTATDPLVYF
>CNID_CUB_Morbakka_virulenta_GHAF01007606
CGGMS-N-VI--------PANKKAEDVCDKI----KPEVE---QKL------G-E-T-----FS-----IF-------KPVA---CAVQMV-QGMNHFIKVDV---GN--------G-------------------------------------------------RYLH--LRIWEHLPCYG----G---K-LELSN-MLDNKQETDSLVYF
>CNID_SCYPH_Aurelia_aurita_GHAG01124826
CGGTA-G-AQ--------PADEETQQVIDNV----KAEVE---EKL------Q-K-Q-----LS-----TF-------KAVQ---VARQMV-QGVNYFVKVDI---GD--------G-------------------------------------------------NFIH--IRVYKNLPCYG----S---K-IELSG-IKTGVSGSNDVGYF
>CNID_SCYPH_Nemopilema_nomurai_GHAR01022697
CGGTA-D-AT--------LADDETQKVIDLV----KQEVE---QKL------G-K-E-----LQ-----VY-------KALQ---VARQMV-QGFNYFVKVDI---GN--------N-------------------------------------------------EYIH--VRVYQNLPCYG----S---K-VELNG-IQVGKTLNDDVGYF
>CNID_STAUR_Calvadosia_cruxmelitensis_HAHC01002076
CGGAS-P-SQ--------PANEEIQKICEEV----KAACE---SMG------G-T-S-----LA-----KF-------IAVT---YKTQVV-AGTNYFISVDI---GD--------G-------------------------------------------------KFIH--LRVFKALPHAN----Q---K-LELAK-ILTGKTADDPLEYF
>CNID_STAUR_Haliclystus_auricula_HAHA01029520
CGGHS-E-MK--------KADSEIQAICDEM----RSAAE---IKA------G-L-S-----FE-----KF-------DAVG---YKTQVV-AGTNYLIKVHV---GN--------D-------------------------------------------------SFVH--LKVFKSLPHAG----S---K-LEITK-FGAGKTVNDEFNF-
>FLATW_Macrostomum_lignano_PAA47134
CGGTG-EARQ--------PSPEE-VELLVAM----RPHVE---SRL------G-R-S-----VE-----QF-------EPRL---VATQVV-AGTNYFAKVHI---GS--------D-------------------------------------------------SFVH--IRVFKPLPHTN----E---P-PALHG-IQAEKSASDELAFF
>TREM_Clonorchis_sinensis_GAA43191_cystatinAB
CGGIS-AARI--------PTADEKKKLEPV-------SLY---AHL------G-S-K-----PT-----SA-------EVVL---VATQVV-AGTNYFAKVKL---NG--------D-------------------------------------------------KYVH--ARIYEKLPCHG----G---T-TELHS-IQKDKTHADPLGYF
>TREM_Fasciola_hepatica_A0A2H1BVZ9_stefin1
CGGCT-QTRA--------PSAEEKTELEIVL----REQLE---SHI------G-H-K-----PH-----II-------EVVE---ICTQVV-AGLNYFAKVKI---GN--------D-------------------------------------------------NYIH--ARIFQELPCNG----G---K-KKVHS-VLKDKSATDALQYF
>TREM_Fasciola_hepatica_LN631668_BN1106_s4651B000094
CGGCT-QTRA--------PSAEEKTELEIVL----REQLE---SHI------G-H-K-----PH-----II-------EVVE---ICTQVV-AGLNYFAKVKI---GN--------D-------------------------------------------------NYIH--ARIFQELPCNG----G---K-KKVHS-VLKDKSATDALQYF
>TREM_Fasciola_hepatica_PIS79374
CGGCT-QTRA--------PSAEEKTELEIVL----REQLE---SHI------G-H-K-----PH-----II-------EVVE---ICTQVV-AGLNYFAKVKI---GN--------D-------------------------------------------------NYIH--ARIFQELPCNG----G---K-KKVHS-VLKDKSATDALQYF
>TREM_Schistosoma_mansoni_AAQ16180_XP_018646527_cysteine_protease_inhibitor
CGGIG-TPRE--------PSAEEKEKLKTLL----ESKLE---SHI------G-R-K-----PR-----SF-------EIVQ---ITSQVV-AGTNHFVKVKL---DN--------G-------------------------------------------------EYIH--ARIFEPLPCHG----K---E-LQLHS-VVKDKKESDALEYF
>VERT_Mus_musculus_Q62426_StefinB
CGAPS-A-TM--------PATAETQEVADQV----KSQLE---SKE------N-Q-K-----FD-----VF-------KAIS---FKRQIV-AGTNLFIKVDV---GG--------D-------------------------------------------------KCVH--LRVFQPLPHEN----K---P-LTLSS-YQTNKERHDELSYF
>VERT_Taeniopygia_guttata_NP_001232786_cystatinB
CGGAS-A-AR--------PATEETQRIAEQV----KAQLE---EKE------G-K-T-----FD-----VF-------TAVE---FKTQVV-AGTNYFIKVHV---GN--------E-------------------------------------------------EFLH--LRVFKSLPHEN----E---Q-LSLHS-YQGSKTKHDELAYF
>CNID_CUB_Morbakka_virulenta_GHAF01002386
MGGMS-G-PS--------PAVEDTQYICDKV----KGDVE---ATL------G-K-S-----FD-----TF-------RAVR---STSQTV-AGTNYFIKVDV---GD--------G-------------------------------------------------KFIH--IRVFKGLPCNG----G---K-LELTN-VLVNKTETDPLDFF
>CNID_ANTH_Acropora_digitifera_cystatinA_like_XP_015754764
PGAYT-E-ER--------KAAKEVQKICDQV----KDQAE---AKA------G-T-T-----FD-----KF-------QAIS---YRSQVV-AGTNYIIKVNV---GD--------T-----------------------------------------------PSNYVH--LYVYEKLPCDG----S---A-LTVTN-IKTGMKESDPLEPI
>VERT_Homo_sapiens_1STF_STEFINB
SGAPS-A-TQ--------PATAETQHIADQV----RSQLE---EKY------N-K-K-----FP-----VF-------KAVS---FKSQVV-AGTNYFIKVHV---GD--------E-------------------------------------------------DFVH--LRVFQSLPHEN----K---P-LTLSN-YQTNKAKHDELTYF
>CNID_ANTH_Acropora_digitifera_XP_015749649_cystatinA_like
TGGYS-E-EK--------KATEEVQHICDQV----KSQAE---AKA------G-T-T-----FN-----KF-------EAIS---YRSQVV-AGTNYIIKIDV---GD--------T-----------------------------------------------PLNYVH--LYVYQSLPSAG----S---A-LVVND-IKTGMKERAPLEPI
>CNID_STAUR_Craterolophus_convolvulus_HAGZ01026451
VGGTS-D-LK--------APDETVMQVTASV----RPAVE---ERL------G-K-R-----FD-----IF-------QPVA---YKSQVV-AGRNFFVKVHV---GN--------D-------------------------------------------------EYIH--LRIYQNIQQ----------Q-IQLSN-VQTGHNRESNIEYF
>VERT_Callorhinchus_milii_AFP12752_stefinB
VGGMGTE-AM--------SATEEVQQIADSL----KIEIE---TKA------G-K-Q-----FS-----VF-------VVKS---FKTQIV-AGVNYFMKIHV---GN--------D-------------------------------------------------EYLH--ARVYKSLPP------G---K-ISLHD-LLMQKTAVDEICYF
>CEST_Echinococcus_granulosus_CDS21216_StefinB
CGGLT-TSVR--------PSDEDKQLLTPVI----KDYIA---QQL------G-Q-E-----PS-----EV-------KITE---VSRQIV-NGTNHFLKVEH---DG----------------------------------------------------------NCWH--VRVHEALPCYG----G---K-VEVHS--HKVASVGDPLTYF
>CNID_CUB_Tripedalia_cystophora_GGWE01012921
CGGMG-E-PI--------PANEKTQEICDKI----KDEIE---KKL------G-Q-K-----FS-----TF-------DPVF---HAVQMV-QGMNHFIKVDV---GD--------G-------------------------------------------------KFLH--IRIWEHLPCYG----G---K-LEVSD-ILTDKTASDPLVYF
>MONOG_Protopolystoma_xenopodis_LM691691
CGGIS-PART--------PTLEEKEKIEKFV----LKELG---QHV------G--------PFE-----SC-------EVVQ---IATQVV-SGINYFVKVKV---GE--------N-------------------------------------------------CH-H--VRIYETLPHAG----N---L-MSIHS-VQKDKHHDDRLMYF
>NEM_Trichinella_nelsoni_KRX13846_CystatinB
CGGVK-E-ER--------EPTEAETAIALGL----RSDVE---NQL------N-R-K-----FK-----HF-------RPVS---IRTQIV-AGINYFFKVMV---DE--------D-------------------------------------------------DFIH--LRVFKNLQN----------E-TQLHG-VQHGKKHSDKLEYF
>NEM_Trichinella_zimbabwensis_KRZ08317_CystatinB
CGGVK-E-ER--------EPTEAEMAIALGL----RSDVE---NQL------N-R-K-----FK-----HF-------RPVS---IRTQIV-AGINYFFKVMV---DE--------D-------------------------------------------------DFIH--LRVFKNLQN----------E-TQLHG-VQHGKKHSDKLEYF
>NEM_Trichuris_suis_KFD48683
CGGTS-G-ER--------KPSDDEVELALKV----KSDVE---SQL------N-R-T-----FN-----TF-------KPTG---VRTQVV-AGVNYFFKVMV---GD--------N-------------------------------------------------EFVH--LRVHRTLQR----------D-VQLHG-VQHGKKQEDELTYF
>TREM_Clonorchis_sinensis_ABR68549_cystatin_2_RJW70854_cystatinB
CGGVG-DART--------PTPEEKKKLENVL----HQSLH---EHL------G-S-K-----PD-----SL-------EVVQ---VATQIV-SGTNYFAKVKL---NG--------D-------------------------------------------------KYVH--ARIYEKLPCHG----G---T-TELHS-IQKDKTHADPLGYF
>TREM_Opisthorchis_felineus_TGZ59252
CGGVG-AARI--------PTAEEKKKLEPLL----LQSLY---THL------G-F-K-----PT-----SV-------EVVL---VATQIV-AGTNYFAKVKV---NN--------D-------------------------------------------------HYVH--TRVYEKLPCYG----G---T-LELHS-VQMDKTDTDLLDYF
>TREM_Opisthorchis_felineus_TGZ59253
CGGVG-AARI--------PTAEEKKKLEPLL----LQSLY---THL------G-F-K-----PT-----SV-------EVVL---VATQIV-AGTNYFAKVKV---NN--------D-------------------------------------------------HYVH--TRVYEKLPCYG----G---T-LELHS-VQMDKTDTDLLDYF
>TREM_Opisthorchis_viverrini_A0A074ZW25_XP_009164871
CGGVG-DART--------PTPEEKQKLESVL----HQSLH---THL------G-S-K-----PD-----SL-------EVVQ---VATQVV-SGTNYFAKVKL---NG--------D-------------------------------------------------NYVH--ARIYEKLPCHG----G---T-TELHS-IQKDKTHADPLGYF
>TREM_Opisthorchis_viverrini_OON16673_cystatin_domain_protein
CGGVG-DART--------PTPEEKQKLESVL----HQSLH---THL------G-S-K-----PD-----SL-------EVVQ---VATQVV-SGTNYFAKVKL---NG--------D-------------------------------------------------NYVH--ARIYEKLPCHG----G---T-TELHS-IQKDKTHADPLGYF
>TREM_Schistosoma_haematobium_KGB36898_CystatinB
CGGIG-TPRE--------PSAEEKEKLKTLL----ESKLE---SHI------G-R-K-----PR-----SF-------EIVQ---ITSQVV-AGTNHFVKVKI---DD--------G-------------------------------------------------DYIH--ARIFEPLPCHG----K---E-LQLHS-VVKDKKESDALEYF
>VERT_Bos_taurus_P25417_CystatinB
CGGTS-A-TQ--------PATAETQAIADKV----KSQLE---EKE------N-K-K-----FP-----VF-------KALE---FKSQLV-AGKNYFIKVQV---DE--------D-------------------------------------------------DFVH--IRVFESLPHEN----K---P-VALTS-YQTNKGRHDELTYF
>VERT_OncMykAAT98592_cystatinB
CGGTA-E-AK--------DATPEVQQICDEM----KPYAE---EKA------A-K-K-----FD-----VF-------AAKT---FTTQVV-AGTNFFIKVHV---GG--------D-------------------------------------------------EFVH--LRVHRTLPHAG----G---K-LELHG-VQTSKAHNDPIGFF
>VERT_Xenopus_tropicalis_NP_001123784_stefinB
CGGTS-E-AK--------DANEEVQKICDQM----KADAE---EKA------G-R-K-----FD-----VF-------TAKS---FKTQLV-AGTNYFVKVHV---GD--------E-------------------------------------------------DYVH--LRVYKTLPHAG----E---T-LQLTS-IQTAKAHHDAIEYF
>CNID_HYDR_Hydra_magnipapillata_stefin_GAOL01020904
PGGTT-A-MK--------DATDEVQHIIEKV----KDQVL---GKV------N-D-A-----LE-----NY-------KAIS---FKTQVV-AGVNYFIKVDI---GN--------D-------------------------------------------------RYIH--LKVFRPLPFDN----E---K-FELHS-VQEHKSKEDELKYF
>CNID_HYDR_Hydra_vulgaris_HAAC01031151
PGGTT-A-MK--------DATDEVQHIIEKV----KDQVL---GKV------N-D-A-----LE-----NY-------KAIS---FKTQVV-AGVNYFIKVDI---GN--------D-------------------------------------------------RYIH--LRVFRPLPFDN----E---K-FELHS-VQEHKSKEDELKYF
>CNID_HYDR_Hydra_vulgaris_XP_002158618
PGGTT-A-MK--------DATDEVQHIIEKV----KDQVL---GKV------N-D-A-----LE-----NY-------KAIS---FKTQVV-AGVNYFIKVDI---GN--------D-------------------------------------------------RYIH--LRVFRPLPFDN----E---K-FELHS-VQEHKSKEDELKYF
>FLATW_Macrostomum_lignano_PAA54583
SGGVS-EPRK--------PTKEE-VTLLTAM----QAEVK---SRL------G-R-S-----VD-----QF-------EPVL---LASQVV-AGTNYFAKVRI---GD--------S-------------------------------------------------EFIH--LRVFQPLPTKG----EKP-E-PELTG-LQ-----TEPITHF
>CNID_POLYP_Polypodium_hydriforme_GBGH01000054
VGGMS-AAHS--------TDLEQWPELKSKV----HALVE---SKT------N-R-K-----LE-----TF-------ELVL---YRRQVV-AGTNYLFKIKV---SD--------T-------------------------------------------------ECVH--LKVFHALSCYG----G---D-VQLVA-FQEGLTMEHELVDP
>CNID_SCYPH_Aurelia_aurita_GBRG01063298
VGSMS-I-VR--------PATRPIKIMATKM----KGSTE---KLL------G-R-K-----FE-----MF-------EAKS---YATQLV-AGTNYFIKVKV---SK--------D-------------------------------------------------EYVH--LRVFQPLPYTR----K---G-PFLVR-ALDKKTEEDFLEYF
>CNID_SCYPH_Aurelia_aurita_GHAK01071224
VGGIG-N-AK--------PATMEIKLLAAKM----KKLTE---DCL------G-R-N-----FE-----MF-------KAES---YATQLV-AGTNYFIKVNV---GE--------D-------------------------------------------------EYVH--LRVFQPLPYTR----K---G-PSFVS-ALDKKTKTDALEYF
>CNID_HYDR_Velella_velella_GHAZ01170535
-GGLA---VA--------QPTAEIQEIVNAF----RKPVE---RKM------Q-A-KGWNGVFP-----KW-------EVKQ---VKTQVV-AGTNYFVKVAV---SD--------S-------------------------------------------------KCVH--LRVFQPLPYTN----K---P-AELHG-VQPDKEHGEDLEYF
>CEST_Echinococcus_multilocularis_CDI97789_StefinB
CGGLT-TSVR--------PSNEDKQLLTPVV----KDYIA---QQL------G-R-E-----PS-----EV-------KITE---VSRQIV-NGTNHFLKVEH---DG----------------------------------------------------------NCWH--VRVHEALPCYG----G---K-VEVHS--HKVASVGDPLTYF
>CEST_Taenia_saginata_AIM55119_stefin
CGGLS-APAE--------PSDGDKQLLAPVV----KNYIA---EQL------G-Q-E-----PS-----EV-------KITE---VSRQIV-AGTNYFLKVEH---GG----------------------------------------------------------NVWH--VRVHEALPCYG----G---K-VEVHS--HKVAAAGDPLTYF
>CNID_HYDR_Podocoryna_carnea_GBEH01044746
CGGIG-A-AQ--------SATPEVQSIVDNV----KGAVQ---SKT------N-Q-N-----YD-----DF-------VAVS---YATQLV-AGTNFFIKVRV---GP--------N-------------------------------------------------KFIH--IRVYRTLPHAG----E---T-LELTS-VQENKNENDAIEYF
>VERT_Gallus_gallus_NP_001185577_stefinB
CGGVS-K-AR--------PATSETQQIADEV----KPQLE---EKE------G-K-T-----FD-----VF-------TAVE---FKTQLV-AGTNYFIKVHV---GN--------D-------------------------------------------------EFMH--LRVFRSLPHED----K---P-LSLHG-YQSSKTKHDELTYF
>ANNEL_Helobdella_robusta_XP_009030140
FGGLS-E-VK--------LADAVIQAVIDQM----RCKVE---DKI------N-E-K-----FK-----DY-------RAVI---FRTQVV-AGLNYFVKVHT---ED--------K-------------------------------------------------KYLH--LRLFSPLPCNG----M---D-VELHG-VEYPKSETDELKYF
>TREM_Sphaeridiotrema_pseudoglobulus_GHGK01051979
SGGLT-KPRV--------PSYQENAKLQKAL----AQQLQ---GQL------G-F-R-----PA-----MI-------NVLL---IATQQV-AGTNYFAKVKI---GH--------D-------------------------------------------------QYIH--AKIYEKLPHTG----G---T-TQLTG-LQKWKSLEDPISYF
>CNID_HYDR_Velella_velella_GHAZ01105711
VGGLS-E-TK--------DATPEVQQLVSQL----KEQVE---GKV------N-Q-V-----LS-----QF-------DAVS---YRTQVV-AGTNYFVKVQV---SP--------S-------------------------------------------------EYMH--LRIYEPLPFMN----Q---P-ASLAG-VQTSKNKMDEIKYF
>CNID_SCYPH_Aurelia_aurita_GHAG01016182
VGGMS-R-VR--------PATMEIELLAAKM----KEGTE---YRL------G-R-N-----FG-----MF-------KAES---YATQVV-QGTNYFIKVKV---GE--------D-------------------------------------------------DYVH--LRVFQPLPYTG----K---G-PSFVS-ALDKKGKTDALEYF
>MONOG_Eudiplozoon_nipponicum_ATB56195_typeI_cysteine_peptidase_inhibitor
VGGIG-ASRT--------PTDEERSKLHGVI----AAHLQ---SNSLP------H-E------------PL-------SLLS---IATQVV-AGVNYFVKVKH---GD----------------------------------------------------------NVSH--YRIYEKLPCYG----S---T-IEVSS-VLHGKSEDDILEYF
>POR_Halisarca_caerulea_GFSI01016741
VGGLT-K-EK--------KCDKDCLDVAKAV----RADVE---DKM---AQNG-I-S-----VS-----TY-------VPLS---YCTQLV-AGINYFIKVFI---GK--------N-------------------------------------------------KYIH--IRVFEDLQG----------K-IELVK-IQTHKRRNDPITYF
>CEST_Taenia_asiatica_AIM55121_Stefin1
CGGLS-ASVQ--------PSDEDKQRLTPVV----KDYIT---QQT------G-Q-E-----PS-----EV-------KIAE---VSRQLV-NGINHFLKVEH---GG----------------------------------------------------------SVWH--IRVHEALPCYG----S---K-IEVHS--HKVAAAGDPLTYF
>CEST_Taenia_solium_AIM55118_stefin
CGGLS-ASVQ--------PSDEDKQRLTPVV----KDYIA---QQT------G-Q-E-----PS-----EV-------KITE---VSRQLV-NGINHFLKVEH---GD----------------------------------------------------------NVWH--IRVHEALPCYG----S---K-IEVHS--HKVAAAGDPLTYF
>NEM_Trichuris_trichiura_CDW53641_Cystatin_domain_containing_protein
CGGTS-G-ER--------EPSDDEVELALKV----KPDVE---NQL------N-R-T-----FS-----TF-------KPTG---VRTQVV-AGINYFFKVMV---GE--------N-------------------------------------------------DFIH--LRVHRTLEQ----------N-VQLHG-VQHGKKQEDELTYF
>TREM_Schistosoma_jappnicum_ACU68953_cysteine_protease_inhibitor
CGGVG-APRE--------PSVEEKQKLKTLL----ENNLE---AHI------G-R-K-----PP-----VC-------DIVQ---VSSQVV-AGTNYFVKVHV---GD--------D-------------------------------------------------EYVH--ARIFEPLPCHG----K---E-LQLHS-VLKDKKKNDALEYF
>TREM_Fasciola_gigantica_TPP61429_Stefin1
DGSIH-T-RI--------PDVEEKLKLEKVL----LEQIE---SHI------G-Y-Q-----PR-----II-------EVSE---IFTEVV-TGTNYYVKACVK-IGS--------H-------------------------------------------------NYIH--ARIFEHMQCYG----G---E-ITVES-VLENMSSMDLLSYF
>POR_Amphimedon_queenslandica_XP_019860763_stefinC_like
LADFG-P-ET--------DANEDTQKIADTV----KVSLE---EKT------G-R-K-----FA-----EF-------KAMS---FRSQPV-SGMNYIIKICV---GR--------S-----------------------------------------------TYDYIW--VRVYNNLDG----------E-VSLTS-YRLDKKKDDPIEVF
>CNID_HYDR_Velella_velella_stefin_GHAZ01115144
PGGIT-E-SK--------AATPEVQEIVNQV----KQQLV---EKT------N-S-V-----YD-----LL-------EAHS---YKTQVV-NGINYFVKVKV---SN--------S-----------------------------------------------PSEYVH--LRIYKPFAYQN----E---G-PTLVG-IQKSKTEGDDIEYF
>CNID_HYDR_Millepora_alcicornis_GFAS01111972
VGGLG-A-LQ--------DATEETQQLVMAL----KANVW---EKA---KNLG-Q-S----EFG-----DF-------RAVA---QRSQVV-AGKNHFVKVQV---GA--------E-------------------------------------------------DYIH--VKIFEFLKHER----K---A-PILVD-VELHHTKDDAIEFL
>CNID_SCYPH_Rhopilema_esculentum_GEMS01067126
VGGTG-K-ER--------PANEKIQHLVSKM----KSKTE---EFL------D-R-K-----FD-----KF-------VGVS---YKSQIV-AGTNYFIKVKV---DN--------N-------------------------------------------------EYVH--LRVFVPLPYMR----S---E-PQLAN-ALDGKEKTDPLKYI
>CNID_HYDR_Hydra_vulgaris_stefin_GGKH01060711
PGGTT-A-TK--------DATDEVQHIIEKV----KDQVL---GKV------N-D-A-----LD-----NY-------KAVS---FKTQVV-AGLNYFIKVDI---GS--------D-------------------------------------------------RYIH--LRVFRPLPFDNE---E---K-FELHS-VQEHKSKEDELKYF
>CNID_SCYPH_Aurelia_aurita_GHAI01049185
VGSMG-L-EK--------PVTKRIEILAAKM----KGAAE---EFL------G-R-K-----FE-----MF-------KATS---FAIQIV-GGTNFFIKVKV---GK--------H-------------------------------------------------EYVH--IRVYQPLPYTR----K---G-PSFAK-AVDKKTENGSLEYF
>CNID_SCYPH_Aurelia_aurita_GHAI01049187
VGSMG-L-EK--------PVTKRIEILAAKM----KGAAE---EFL------G-R-K-----FE-----MF-------KATS---FAIQIV-GGTNFFIKVKV---GK--------H-------------------------------------------------EYVH--IRVYQPLPYTR----K---G-PSFAK-AVDKKTENGSLEYF
>CNID_SCYPH_Aurelia_aurita_GHAS01013177
VGSMG-L-EK--------PVTKRIEILAAKM----KGATE---EFL------G-R-K-----FE-----MF-------KATS---FAIQIV-GGTNFFIKVKV---GK--------H-------------------------------------------------EYVH--IRVYQPLPYTR----K---G-PSLAK-AVDKKTENGSLEYF
>CNID_SCYPH_Aurelia_aurita_GHAI01049186
VKRMG-L-QK--------PVTKRIEILAAKM----KGAAE---EFL------G-R-K-----FE-----MF-------KATS---FAIQIV-GGTNFFIKVKV---GK--------H-------------------------------------------------EYVH--IRVYQPLPYTR----K---G-PSFAK-AVDKKTENGSLEYF
>MONOG_Gyrodactylus_salaris_JJOG01003383
CGGTS-EARE--------ASQEEIDLLLPVI---SKYMVD---VKL------D-N-K------------SL-------EIVH---IKTQVV-AGTMYYVRVKH---GE--------T--------------------------------------------------FTH--FKIMKKLPCHG----S---E-MSVMN-HKHAGEEKE-VQYF
>CNID_ANTH_Clavularia_sp_GHAW01014581
PGSTG-A-AK--------EANEEIQSMCGGL----KDQAL---EKA------Q-A-SGWNGLFS-----EF-------TAVS---FTSQVV-AGTNYFVKVKV---GD--------G-------------------------------------------------KYCH--LRVHQPLPHTG----Q---P-PAIHS-VQMDKAEGDAIEYF
>CNID_HYDR_Millepora_alcicornis_GFAS01153936
PGGTG-D-EQ--------KASEEIQALCSPL----KDQAL---EKA------Q-S-GGWNGLFT-----EF-------TAMS---YTSQVV-AGTNYFVKVKV---GD--------N-------------------------------------------------KFCH--VRVHQPLPHTG----Q---P-PAVHS-LQLDKAEGDAIEYF
>CNID_HYDR_Podocoryna_carnea_GCHV01005083
CGGIG-A-AQ--------SATPEVQSIVDNV----KGAVQ---SKT------N-Q-N-----YD-----DF-------VAVS---YATQLV-AGTNFFIKVRV---GP--------N-------------------------------------------------KFIH--IRVYRTLPHAG----E---T-LELTS-VQENKNENDAIEYF
>CNID_CUB_Carybdea_xaymacana_SRX1715744
------------------------------------------------------------------------------KAVA---YATQMV-QGINHFIKVDV---GD--------G-------------------------------------------------NFIH--IRIWENLPCYG----G---K-LEITS-VQTDKRK-------
>CHOAN_Codosiga_hollandica_GGOV01003854
---------------------------------------------------------------------EF-------AAVS---YKTQVV-AGTNYFIKVNA---GA----------------------------------------------------------EHLH--LRVFQGLPHAP--------G-TSLHS-LQRGKTAED-----
>CHOAN_Salpingoeca_infusionum_GGOW01012591
VGGIS-E-AR--------AADEEVKAIAADV----RAAAE---AQI------G-A-Q------A-----QW-------EAVS---VASQVV-AGTMFFIKVNT---GS----------------------------------------------------------GFAH--IKVFRSLPP----------T-NEFKA-AQTGKAEADPI---
>CHOAN_Microstomoeca_roanoka_GGON01001695
AGGKS-Q-PR--------PMDDDAHHVLSQV----RGDIE---ARI------G-K-K-----FD-----TF-------EPVS---YATQVV-AGTNFFFKVRV---GD----------------------------------------------------------AHIH--AKVFRSLPP----------N-FELKD-VETNKSADDAF---
>CNID_MYXO_Myxidium_lieberkuehni_STEFIN_4_6
-------------------------------------------------------------LLQ-----YP-------LSLQ---VKTQVV-AGTNFIFRVGLK-SGL--------N-------------------------------------------------NFVY--VKIFVPLPYIN----T---G-PTFVS-MSRNE---------
>CNID_HYDR_Velella_velella_GHAZ01011358
AGAPR-K-LTKDEI----ENEDAIFDGLDVG----IEDYN---SKNY----GN-G-Q------------RMVV----KEVVQ---ASKQVV-AGMLYKVV-----------------------------------------------------------------------------------------------------------------
>CNID_HYDR_Hydra_vulgaris_HAAC01006868
AGGKK-N-LSQEDIKELVSANGDFSKGLGIA----TEMIN---NGT------K-K-HSK--KTH-----RLVI----QKIVN---ATSQVV-AGIKYDVDVKM---EE--------S------------------------------------------------------------------------------------------------
>CNID_MYXO_Myxidium_lieberkuehni_MT127421_STEFIN_2_4
CGGFC-D-LK--------EADEYAKKVFEKT----HSSIC---KNVKE--KYG-D-------FK-----SC-------ELKG---CKKQLV-CGTNYLLKVDVITEKS--------T-------------------------------------------------KTVW--CKVFEGLPCH-------------------------------
>CNID_MYXO_Myxidium_lieberkuehni_STEFIN_2_2
CGGFC-A-SQ--------EVDEESKKVFEKT----KSFIC---KNVKE--KYG-D-------FK-----SC-------ELKG---CKKQVV-CGTNYLLKVDVETEMS--------T-------------------------------------------------KTVW--CKVFEGLPCYG----G-------------------------
>CNID_MYXO_Myxidium_lieberkuehni_STEFIN_2_3
CGGFC-G-LE--------NVDEGAKRVFEKT----NSSIC---KSVKE--KYG-E-------FK-----SC-------ELKG---CKKQLV-AGTNYLLKVDVITETS--------T-------------------------------------------------KTVW--CKVFEGLPCH-------------------------------
>ARTH_INSEC_Drosophila_bipectinata_XP_017099611_cystatin_like
LGGTR-P-LEG-------AELEEAKADLNKS----LEKLA---SGD------G-P--------------SYKA----VNVKS---ATTQVV-SGTLQKFEVEL---SN--------G----------------------------------------------SDNKDCI--VSIWSQPWL--KE--N---G-TQLT--VEC-----------
>CNID_MYXO_Tetracapsuloides_bryosalmonae_MT127425_stefin
LGGFK-P-AK--------NCDKHVVDLVMKI----KDEAE---KKH------G-K-S-----FL-----KF-------EPIE---FEEQIV-CGVNYKIKVHI---GD--------G-------------------------------------------------RHIQ--IKIYEKLPCHG----G---G-VELKE-IVDIS---------
>TREM_Opisthorchis_felineus_TGZ72624
TGGYS-E-AE--------CPTDEQKEIFSSS----IQQEN------------G-L-S------------EFDASA-TVDVLQ---VEMQVV-QGRNYRGLVRV---DD--------N-------------------------------------------------DCYT--VVIHEALPNYGSD--G---P-YSIIS-VQEADC--------
>TREM_Fasciola_gigantica_TPP58062_Cystatin
CGGYD-EPKA--------VQQDDIDKFESIV----TENLR---R-------SG-S-L-----TRNA---YL-------TFLT---VSKQVV-AGINYKFLVKS---SG--------G-------------------------------------------------QCFE--VLLFEPLPHTE----L---P-PSVKS-FTPVEC--------
>CNID_MYXO_Thelohanellus_kitauei_KII72942_intron_correction_stefin6
KLNFD-N-FK--------YAGRNELKVLKKA----IKSLE---EAR------G-L-E------------DW-----RIGRVQ---VSSQIV-SGTNYWFKIMTK--DD-------IT-------------------------------------------------PIIF--LQVYQGLYD------E---R-PVVKF-FGTDIP--------
>NEM_Anisakis_simplex_CAK50389_anis4allergen
LGGSS-D-VDV--------NDPEIKELAGKS----IAKIS---AMI------N-DGK----------PHEL------VKVVS---AKKQVV-AGDKYTLEILV---KD--------G----------------------------------------------DHQDLCT--VTIWQKKWE------N---F-EEVKV-LKC-----------
>ARTH_INSEC_Drosophila_melanogaster_CAA38963_cystatin_like
VGGVS-Q-LEG-------NSRKEALELLDAT----LAQLA---TGD------G-P--------------SYKA----INVTS---VTGQVV-AGSLNTYEVEL---DN--------G----------------------------------------------SDKKQCT--VKIWTQPWL--KE--N---G-TNIK--IKC-----------
>CNID_MYXO_Ceratonova_shasta_IIR_MT127418_stefin
SGGFTNELNT--------NIDRINP-HSKDI----FEYAK---KNLQR--NEH-V-E-------------M-------KIIG---YCSQVV-AGTNYWIKLNF---DN--------D-------------------------------------------------SECW--VKMYEPLPCYN----K---P-IEFLE-FSMTFP--------
>TREM_Sphaeridiotrema_pseudoglobulus_GHGK01011704
LGGYG-PEEP--------VTEEMKAEFGPAI----VEELC---ERGVG--STG-D--------------EI-------HWIS---VSKQVV-AGTNYKFLIST---SW--------N-------------------------------------------------RCWE--IVIFQSLPYAG----S---T-IEVKY-LKRVRC--------
>TREM_Fasciola_hepatica_THD28140_Cystatin
CGGYD-EPKA--------VQQDDIDKFESVV----TENLR---R-------SG-S-L-----THNA---YL-------TFLT---VSKQIV-AGINYKFLVKS---SG--------G-------------------------------------------------QCFE--VLLFEPLPYTE----L---P-PSVTS-FTPVEC--------
>CNID_MYXO_Enteromyxum_leei_MW498387_stefin3
LGGWS-N---R-------SVDQYSKSVLKSVFPEVLEKIS--FDES------G-S-R------------SYPL----FEILE---HQTQVV-AGTNHRLIVKF---EN--------S------------------------------------------------PITYY--VFVFEGLPLSGKQ--A---D-FELDK-LGFHNG--------
>TREM_Opisthorchis_viverrini_XP_009164040
LGGYS-Q-PE--------CPTDEQQKMFSSM----IQQSG---QEN------G-L-S------------ELDGSS-TVDVLQ---VEMQIV-QGTNYRGLVRV---ND--------N-------------------------------------------------DCYT--VVIHEDLPNYGSD--G---P-YSILG-VNDAEC--------
>TREM_Fasciola_gigantica_AFV53480_type1_cystatin
VGGYT-EPRS--------VTSEERSVFRPMI----LSKFL---T-------TG-S-V-----ESSC---EL-------ELLQ---VSTQVV-AGTNYKFKVSG---GA--------T----------------------------------------------C-PGCWE--VVVFVPLYSSK----A---A-TSVGT-PTRVSC--------
>TREM_Fasciola_hepatica_AAV68752_THD19412_type1_cystatin
VGGYT-EPRS--------VTPEERSVFQPMI----LSKLL---T-------AG-S-V-----ESSC---EL-------ELLQ---VSTQVV-AGINYKFKVSG---GA--------T----------------------------------------------C-PGCWE--VVVFVPLYSSK----S---A-TSVGT-PTRVSC--------
>TREM_Sphaeridiotrema_pseudoglobulus_GHGK01022612
VGGYG-TPVQ--------VTAEMKAKFEPTI----MTKLS---ENGVT--STG-Q--------------QF-------QWLS---VSTQVV-SGTNYKFLLSD---GA--------G-------------------------------------------------NCWQ--IIVYESLPYAG----S---N-LTAHN-PSSVAC--------
>CNID_HYDR_Physalia_physalis_GHBB01015682
CGGLA-D-AK--------VADNDVQLIIEKV----KASVL---EKV------N-G-T-----LD-----HY-------QAVS---YATQMV-AGVNYFVKVKV---GT--------E-------------------------------------------------RYVH--LRIYRPLPPNH----E---N-SELHS-LQEGKTKH------
>CNID_MYXO_Kudoa_iwatai_stefin1_GBGI01000154_JRUY01001451
IGGFS-E-FK--------TSFDDIKYLEPYV----RNAIELEFEKL------G-NYQ-----LE-----TF-------KILG---YRQQVV-AGIKYLFTAET---NN--------G-------------------------------------------------NY-D--VEIWEQLPCHG----G---G-INIVG-VHRKTE--------
>CNID_SCYPH_Cassiopea_xamachana_OLMO01009182
IGAPR-E-MSQAEI----QKDKDLQAAMEFA----VDKYN---SGT------D-S--------------SFIE----PKIIS---ATVQVV-AGLKYAAIVEL---KS--------T-------------------------------------QTS-------FPTRCI--FKVLFQAWK------T---Q-YTILS-SAC-----------
>CNID_MYXO_Buddenbrockia_plumatellae_MT127426_stefin
LGGFK-Q-VK--------TIDNHIISLVNQV----KGDIE---KKV------G-K-S-----LL-----MC-------EPIT---VEQQIV-SGINYRIKIHV---GD--------N-------------------------------------------------QHFM--IKIHEKLPCHG----S---G--LGGFK-EVK----------
>CNID_MYXO_Enteromyxum_leei_stefin2_LDNA01021825
LGGWS-N---R-------SVDQYSKSVLKSVFPEVLEKIS--FDES------G-S-R------------SSHL----FEILE---HQTQLV-AGTNHRLTVKF---EN--------S------------------------------------------------PKTYY--VFVFEGLPLGGKQ--A---D-FVLNK-LGFHNG--------
>TREM_Echinostoma_caproni_LL244660
PGGYT-DPRC--------VRPEEEAEFIPYL----APALK---V-------SL-P-Q-----FDIQ---HL-------RFVS---VSTQVV-AGTNYKFLLTD---GE--------H-------------------------------------------------GCWQ--VVVFKPLPEHG----S---G-YTVSP-PEKFPC--------
>TREM_Clonorchis_sinensis_RJW70031
TGGYS-Q-AE--------CPTEEQQKMFSSL----IQQSG---QED------G-Q-F------------DFDESS-TVDVLQ---VEMQIV-QGRNYRALVRV---DD--------G-------------------------------------------------DCYT--VVIHEALPNHGSE--G---P-YSISR-VNEADC--------
>CNID_MYXO_Myxidium_lieberkuehni_STEFIN2_1
CGGFS-A-VQ--------EVDSSAKSVFEKA----NSSIC---SSFKE--KYG-E-------AK-----SC-------ELKG---CKKQVV-CGTMYLLKVDVKMETG--------T-------------------------------------------------KTVW--CKVFEGLPCYG----G---K-IEYKG-MHEDEH--------
>CNID_MYXO_Enteromyxum_scophthalmi_MW498390_stefin3
IGGYT-P-AT---------VTPRAKAILESK----MPEIA---HQI------GLD-SH-----------K--L---KYKILN---YETQLV-AGTNNKYLVEF---NN----------------------------------------------------------GLMY-TIVIHKKLPSEPVE--D---R-LQLIS-VNKYNP--------
>ARTH_INSEC_Drosophila_melanogaster_AAF46465
LGAPK-V-LEGEDL-------ASAQQTLEAS----LTKLA---AGE------G-P--------------HYRL----SKILS---ATSQVV-SGFKNDYSVEL---ID--------N---------------------------------------------QGATKVCQ--VDIWSQSWLP-----N---G-IQVT--FRC-----------
>MONOG_Eudiplozoon_nipponicum_GFYM01028351
PGGLS-AARK--------PTSEERTQLEPEILK-YFKQVE------------G-M-N-----VK-----SV-------YIVS---LAVQVV-AGLNYIVKVAH---CD----------------------------------------------------------GYSH--VKIFRALPYAG----G---G-YSVKQ-VAHNKK--------
>TREM_Opisthorchis_felineus_TGZ64278
VGGYT-KFRL--------PEADEIQTFTKLL----NLQLP---TLL------G-L-T----ASDVD---DF-------QILG---ISSQVV-SGVNYRINIRL---HN--------N-------------------------------------------------QCYL--VTVFQSLPSRE----DGTLT-RRITS-VELKEC--------
>TREM_Sphaeridiotrema_pseudoglobulus_GHGK01027935
VGGYG-DPHP--------VTPELKAQFEPTV----MAKLS---QYGIA--SAG-E--------------QL-------QWLS---VSTQVV-AGTNYKFSLSN---GA--------D-------------------------------------------------VCWE--IIVFQSLPYAG----S---T-LTANA-PSTVSC--------
>TREM_Sphaeridiotrema_pseudoglobulus_GHGK01050669
VGGYG-PKQP--------VTEEMEAEFGPTI----TKKLS---EKGVT--STA-N--------------KL-------QWLS---VSTQVV-AGTNYKFLVST---GT--------N-------------------------------------------------SCWE--ITVFKSLPYAG----S---T-LEAHD-PKPVSC--------
>TREM_Opisthorchis_felineus_TGZ71584
AGAYT-PFRC--------PNANEIQAFTSLL----NAELS---NYL------G-M-E----AVGSQ---EI-------QILE---VSTQVV-AGTNYRIKIRL---AN--------D-------------------------------------------------QCYL--VGVYQSLPSQE----DGSVT-LRIIS-LTPVTC--------
>CNID_MYXO_Sphaerospora_molnari_MT127416_stefin1
CGSYS-S-DI--------PADDLCQQRFDHV----RSQVL---TRM------R-E-D-YDHHKS-----DI-------KIIS---CQKQVV-SGINYKIKYES---GA----------------------------------------------------------KIFE--AVVFEALPCHG----G---E-IELTA-VNLIKN--------
>CNID_MYXO_Sphaeromyxa_zaharoni_LDMZ01019562_stefin2
LGAFS-S-FT--------QPDDCSKNILNKV----MDDVK---KKHIE--HFA-V-E-----VE-----EI-------VLLG---YHRQVV-AGTNFWLHCNS---GK----------------------------------------------------------HEFW--VKVFEGLPCYG----G---T-CEVTD-FCATIP--------
>CNID_MYXO_Sphaeromyxa_zaharoni_LDMZO1054172_stefin1
LGAFS-G-FT--------KPDKRSKNILNKF----MDDVK---KKYTE--YYA-E-E-----VE-----EI-------VLLG---YHSQPV-AGTNYWLNCKS---EK----------------------------------------------------------RDFW--VKIFEGLPCYG----G---K-CALTD-FSPIVP--------
>TREM_Echinostoma_caproni_LL234012_UZAN01040285
PGGYT-KPRC--------VRSEEEAEFNPYL----TSALK---T-------SV-P-Q-----FDTH---HL-------RLLS---VSTQVA-AGTNYKFLLTD---GE--------H-------------------------------------------------GCWQ--VVVFKPLPGQG----S---G-YTVSP-PEKVPC--------
>TREM_Clonorchis_sinensis_SRR040494.477238.2_BADR02001134
VGAYT-PFRC--------PTANEVQAFTSLL----NAELS---NYL------G-A-E----AVSGQ---EI-------QILE---VSTQVV-AGTNYRIKIRL---AN--------D-------------------------------------------------RCYL--VEVYQSLPSPE----DGSVT-LRITS-LTPMTC--------
>TREM_Fasciola_gigantica_TPP64772_Type1_cystatin
VGGYS-KPRP--------VTNAEKSEFFQVI----KSKFR---E-------VG-I-D-----LYRR---QL-------RFVE---VSTQVV-AGTNYRFKMRS---WR--------N-------------------------------------------------KCWL--IVVFKSLPRAG----S---R-LLAKK-PVQIRC--------
>TREM_Fasciola_hepatica_THD26684_Type1_cystatin
VGGYS-KPRP--------VTNAEKAQFFQVI----KSKFR---E-------VG-I-N-----LYSR---PL-------IFVE---VSTQVV-AGTNYRFKMRS---WR--------N-------------------------------------------------KCWL--IVVFKSLPRAG----S---R-LLAKK-PVQIRC--------
>ARTH_INSEC_Sarcophaga_peregrina_P31727_SarcocystatinA
VGCPS-E-VKGDKL-------KQSEETLNKS----LSKLA---AGD------G-P--------------TYKL----VKINS---ATTQVV-SGSKDVINADL---KD--------E---------------------------------------------NDKTKTCD--ITIWSQPWLE-----N---G-IEVT--FNC-----------
>CNID_MYXO_Thelohanellus_kitauei_KII69890_stefin3
LGGWD-K-LH--------PLDDEEKKVFEHV----KKSFE---DGT-----HG-L-K----SFKSA-YAELLKHA-TDANIK---VQEQVV-AGTNFLFEIPT---SD--------P----------------------------------------------T-ARKLY--LKVFRGLPF-D----P---V-IEVEY-LDTKHP--------
>CNID_MYXO_Myxidium_lieberkuehni_MT127419_STEFIN1_1
LGEYC-D-MR--------EVDEECKHVFIKA----NSSIC---EHYAS--MYG-H-------FS-----SC-------KLIG---YKKQIV-YGTNYLLNVEFQTEND--------P-------------------------------------------------KTVW--CNVFQALPCHG----G---E-IKHRG-LNEDET--------
>CNID_MYXO_Myxidium_lieberkuehni_MT127420_STEFIN1_2
LDGYC-N-MR--------EVDEESKHVFMKA----TISIC---QHYVS--EYD-H-------FS-----TC-------KLKG---YKKKIV-KGTNYLLKVEFQKEEA--------Q-------------------------------------------------KTLW--CKVFQSLPCYG----G---N-IEYKG-LNEDET--------
>CNID_MYXO_Enteromyxum_scophthalmi_MW498388_stefin1
PGGYT-E-FK--------NGLGENGHLEPIV----KECVV---KHHSG--LTG-V-EC---THE-----SV-------TILG---HCSQLV-CGTNYKVRAQT---TS----------------------------------------------------------GTFE--IALFQALPCYG----G---N-VEVRNIVKL-----------
>CNID_MYXO_Nephrocystidium_pickii_MT127424_STEFIN1
AGGHS-K-FY--------ESDDEGKDIFHQV----HSDIA---ESYRS--NYG---D-----FR-----SI-------KFLG---YTKQIV-SGIIYILTVEVQNEGA--------P-------------------------------------------------KCIY--CRVYQKLPCHG----G---D-INLIR-ISKSEE--------
>CNID_MYXO_Thelohanellus_kitauei_KII63170_stefin2
LGGYG-E-LH--------FLSEDEQRVFDDA----VKIIK--SSKS------K-M-K----KYSA--YVPLLE---HYAEVR---VKVQIV-AGRNYCFEITT---TS-------------------------------------------------------EEIPQLF--MKVFEGLPH-N----P---Q-LKVKY-LGTESD--------
>CNID_MYXO_Enteromyxum_leei_stefin1_SAUC34260_TC01
TGAYS-K-FF--------EGLGENTHLEPLV----LDHVM---EHHKG--LVG-V-EC---SRE-----SI-------KIVE---HSVQVV-CGMNYVVRVQT---DS----------------------------------------------------------GRFE--IKIFEALPCYG----S---K-LEVTDFYQT-----------
>CNID_MYXO_Sphaerospora_molnari_MT127417_stefin2
VGGFS-E-WK--------DPDAYTTKIVKAM----ESKLF---EKL----------S-----LPNQP--EV-------SFLR---YREQIV-SGVNYCMRVKI---GS--------D--------------------------------------------------FYD--LHIYVPLGSTG-DIKS---HLIQLTD-LHLASE--------
>CNID_SCYPH_Aurelia_aurita_GHAS01014720
PGGER-E-MAKEEI----DNDKILQGAVAFA----VNEYN--------------T--------------EFVA----AKIMR---ASVQVV-AGLKYKAFVEM---RP--------R-ICVH-----DPRLKIAP--------------C--PPQMN-------YATKCV--FEVLYKSWV------E-------------------------
>CNID_MYXO_Myxidium_lieberkuehni_STEFIN_4_5
AGGYG-S-FK--------YATDQERKLYLNS----IPQLT---ERYNDVRVNG-Y-NVPPALLS-----EP-------VSLE---VRSQVV-AGTNYIFRVGLK-GGF--------N-------------------------------------------------NIVF--VKIFKPLPHVN----S---R-PKFVS-M-------------
>CNID_MYXO_Enteromyxum_scophthalmi_MW498389_stefin2
IGGYS-G-SQ--------DVTDKARRILADS----MAEIK---QKI------GLT-SS-----------SDPP---AYKIQD---YKTQLV-NGINHKYSVTF---DD--------------------------------------------------------MPKVTH--DIVIHEPFKHDTDG-V---P-TSILD-LKSH----------
>CNID_MYXO_Myxobolus_pendula_SRR2472989.47528357.2_stefin2
IGGFS-E-FQ--------EPEEYHMEIFHNV----LSGIK---SKK---YIIR-K-D----SYI---YANLLD---KVDSVR---VKTQIV-AGVNYVYEIII---KD-------AS------------------------------------------------VKRLY--LKIFKGLPY-N----P---V-IEVVE-FGVNPI--------
>CNID_MYXO_Thelohanellus_kitauei_KII72939_stefin5
TGGWT-D-WH--------RVEDKEKDMLQEI----KASFR---NKT-----SG-L-K----HYDTR-HADLLQKA-SYDNIR---FQTQLV-AGINYRFKITT---ND--------L----------------------------------------------N-TPTIF--LVVFEGLYT-N----P---G-IKATY-LGTNAR--------
>CNID_MYXO_Sphaeromyxa_zaharoni_LDMZ01041913_LDMZ0101627_stefin3
VGSFS-A-YK--------AVDDSSRNVLSHV----LAGVK--DSHQ----------K------------HFKVDADEVALLG---YH-QQVGGGSDYWLHCSS---GK----------------------------------------------------------GQFW--VQVSGGSASNDSG--------FEFSG-FSVEKP--------
>CNID_MYXO_Thelohanellus_kitauei_KII71199_intron_correction_stefin_4
IGGWN-E-YR--------PVNEEEIHLLTIV----KTRFL---NGT-----SG-L-K----SFNSD-HAQLLQHA-AISDIR---VQTQLV-AGMNYLFEITT---GD--------V----------------------------------------------S-TPKLY--LKVFQGLPN-D----P---V-IEVTY-IGTEMP--------
>CEST_Taenia_solium_Q9NI48_Immunogenic_protein_Ts11
LGGVV-P-LSPEVL-----QSEEVKERVEEA----LSQLS---SQN------G----------------GLMT----HRIICIRSGTRQVV-NGFKYVFVVEVE-SSL--------T-----------------------------------EGATG----VEPVSEVYK--VEIYEPASRGAKK------Q-YTFEK-IPT-----------
>CNID_MYXO_Myxidium_lieberkuehni_STEFIN3_2
LGGYG-D-YK--------KASSMETIIYMQA----IPQVT---EQNSQVKVTG-N-SIPLNLLK-----EV-------TTMR---VKSQIV-SGTNYIYAVTLN-SAS--------N-------------------------------------------------QLIF--VKIFAPLPYTN----I---R-PTVVS-VAIRE---------
>CNID_MYXO_Myxidium_lieberkuehni_STEFIN4_4
LGGFG-S-FH--------VASDEERQLYLNC----LPQLT---EKNNAVKVNG-Y-NVSPVLLS-----DP-------ASLE---AKSQVV-AGTNYIYRVRLM-GDF--------N-------------------------------------------------NIIF--VKIFKPLPHVN----A---R-PKFVS-MANYEY--------
>CNID_MYXO_Kudoa_iwatai_stefin2_GBGI01000240_JRUY01002450
VGLVV---KK--------FQILLLKTFLKNV----YSKIQ--STKS---ELKN-V-S-----FS-----DI-------TILS---YKVQIV-NGYNYIIKFKV-------------N----------------------------------------------TIGKYFE--TKIYQDFKTYGIA--T---G-DVIET-YETKNM--------
>CNID_MYXO_Myxobolus_pendula_SRA:SRR2472987.16426621.2_stefin1
VGGFS-K-YE--------ALDSHEKELFENI----ILGLK---NHNITTNEKW-D-KF-VKLFD-----QI-------ASIS---VKSQVV-AGMNYVFKIGIK-NDE--------I-------------------------------------------------NFLY--MRVFEGLPQDH----V-----IEIKD-LSNKAL--------
>TREM_Fasciola_hepatica_THD18142
VVGFS-KPRP--------VTNAEKAEFFQVI----KSKFR---E-------VG-I-N-----LYRR---RL-------TFVE---VSIQILFAGTNYRFKMRS---WR--------N-------------------------------------------------RCWH--ILIYKSIVRPG----P---K-LVVQN-PVRISC--------
>CEST_Taenia_asiatica_VDK36079
LGGVV-S-LSPKVL-----QSEEVKERVEEA----LAQLS---SQN------G----------------GLIT----HHIIRIRSGTRQVV-NGFKYVFVVEVE-SSP--------T-----------------------------------EGATG----AEPVSEVYR--VEIYEPASRGAKK------Q-YNFEK-IPT-----------
>CNID_MYXO_Thelohanellus_kitauei_KII69899_stefin_7
LGGFT-E-FR--------KVNDDERILLNHV----KNNFK---EIT-----SG-L-K----DLNSD-HVELLKQA-GDNDVR---VKTQVV-AGRMLLFEIST---GN--------P----------------------------------------------T-DSKLY--LKVFQGLPA-N----P---V-VEVKY-IGTDPK--------
>CNID_MYXO_Thelohanellus_kitauei_KII69900_stefin1
LGAYG-E-LH--------TLSEDEQRVFDDA----VKCIK--SCKL------K-M-A----KYSA--YIPLLE---GHAGVR---VKVQIV-AGRNFCFEIIT---TS-------------------------------------------------------KETPKLF--MKVFEGLPC-N----P---Q-FEVED-LRAECD--------
>CNID_MYXO_Myxidium_lieberkuehni_STEFIN3_4
VGGYG-N-FK--------KASDIERIIYMQA----IPQVT---EKNSEVKVTG-Y-KFPLNLLN-----DV-------ASLQ---VKSQIV-SGTNYIYVVTLK-NGS--------N-------------------------------------------------QLIF--VKIFAPLPYTN----V---R-PTVVS-VALRES--------
>CNID_MYXO_Myxidium_lieberkuehni_STEFIN3_5
VGGYG-N-FK--------KASDIERIIYMQA----IPQVT---EKNSEVKVTG-Y-KFPLNLLN-----DV-------ASLQ---VKSQIV-SGTNYIYAITLK-NGS--------N-------------------------------------------------QLIF--VKIFAPLPYTN----V---R-PTVVS-VALRES--------
>CNID_MYXO_Myxidium_lieberkuehni_MT127422_STEFIN3_1
LGGYA-N-YK--------PASSMETILYMQA----IPQVT---EQNSEVKVTG-N-SIPLNLLK-----DV-------VTMQ---VKSQIV-SGTNYIYAVTLK-SAS--------N-------------------------------------------------QLIF--VKIFAPLPYLN----S---R-PKVVS-VAIRES--------
>CNID_MYXO_Myxidium_lieberkuehni_MT127423_STEFIN4_1
LGGFG-S-FS--------VAKSEQRDLYFNC----LHQLT---EKNNAVKING-D-NISPVLLS-----DP-------ASLE---VKSQVV-AGTIYIFRVGLK-GGL--------N-------------------------------------------------GNIF--VKIFQPLPYVN----A---R-PKLMS-VAHSE---------
>CNID_MYXO_Myxidium_lieberkuehni_STEFIN4_2
LGGFG-S-FN--------VATDHQRSLYFNC----LHQLT---EKNSAVKVNG-D-NVSPLLLS-----DP-------ASLE---VKAQVV-AGTNYIYRVGLK-GGL--------N-------------------------------------------------EFIF--VKIFQPLPYLN----T---R-PKFVS-MAHNE---------
>CNID_MYXO_Myxidium_lieberkuehni_STEFIN_4_3
LGGFG-S-FN--------VATDHQRSLYFNC----LHQLT---EKNSAVKVNG-D-NVSPLLLS-----DP-------ASLE---VKAQVV-AGTNYIYRVGLK-GGL--------N-------------------------------------------------EFIF--VKIFQPLPYLN----T---R-PKFVS-MAHNE---------
>CNID_MYXO_Myxobolus_cerebralis_stefin1_GBKL01016771_GBKL010167712_GBKL01016725
LGGYG-D-FH--------DPSEKETQIYKQA----LHQLA---QNA-----AS-L-E--AESIK---YIPLLQ---NPQSKQ---VKTQVV-AGLNYCFRVET---NS-------------------------------------------------------KETPVIY--LKVFQSLSK-D----D---P-LEILH-LHPSP---------
>CNID_MYXO_Myxobolus_cerebralis_stefin2_GBKL01016773_GBKL010167726
LGGYG-D-FH--------DPSEKETQIYKQA----LHQLA---QNR-----DS-L-E--RESIK---YIPLLQ---NPHSKQ---VKTQVV-AGFNYCFKVIT---NS-------------------------------------------------------RKNPVLY--FKVFESLRR-N----G---R-LEIVD-LHTSP---------
>CNID_MYXO_Nephrocystidium_pickii_STEFIN2
LGGYS-S-YK--------DAGPSETNIYSSG----ISQLG---EKNNS-NLKE-L-GFSLESLL-----KP-------SRLR---YQTQVV-AGTNYIFEAILN-TAG--------N-------------------------------------------------GIIY--TKIFQPLPMSN----E---R-IKLVS-ISLSEK--------
>CNID_MYXO_Myxidium_lieberkuehni_STEFIN3_3
VGSYG-E-YK--------RATSMENKIYIQA----ISQVA---EKNSNVKVTS-N-LIPLNLLN-----QV-------TSMR---VKSQIV-SGTNYIYAVTLN-SPS--------N-------------------------------------------------QLIF--VKIFAPLPYTN----D---Q-LKVVS-VAISEA--------
>TREM_Schistosoma_mansoni_CCD77202_putative_cystatin
PGAPR-K-LQLNNA-----TIEKFGHELAKV----AHKFN---SEY------G-N-SS-----------LHVI----TKLVN---VTSQVV-QGIFYTFFVKF---SP--------T-SCTT---ANNNIHVLDTY-------FPNRDSC--DLTDG-------EV-----------------------------------------------
>CNID_SCYPH_Aurelia_aurita_GHAG01045611
PGGER-E-MTPEQI----DSDQILQGAVAFA----VDEYN---SKL------N-T--------------RLIA----TNIIK---ASVQVV-AGLKYKALLEM---RP--------R-LCVH-----DPRLKIAP--------------C--PPQMN-------YATKCV--FEVLFQSWM------Q---K-YSVLA-TRC-----------
>CEST_Taenia_saginata_AIM55120_cystatin
VGGIT-P-ITKEDM-----NEIMFQDALTEV----MKNLD---EAN------E-C-H------------SFRL----VRVIE---ATKQVV-AGMKYVVKLEV---TP--------I-YSNEN-----------------------DEECLKPCYLGL-----SGNKEAT--ATIVLQPWRSAD-----------------------------
>CEST_Hydatigera_taeniaeformis_VDM32719
LGGVI-P-LTPKVL-----QSKEVEERVERA----LRQLS---RRN------G----------------GLMT----YRIIHIRSGTRQVV-NGFKYVFVVEVE-SLP--------T-----------------------------------EEGAG----TESVSEVYR--VRIYEPASRGAKR------R-YFFKK-IPT-----------
>ARTH_Ixodes_scapularis_Q8MVB6_SialostatinL
FGGYS-ERANH-------QANPEFLNLAHYA----TSTWS--AQQP------G-K-T------------HFDT---VAEVVK---VETQVV-AGTNYRLTLKV---AE--------S-TCELT-------------------STYNKDTC--LPKAD------AAHRTCT--TVVFENLQG------D-----KSVSP-FEC-----------
>CNID_SCYPH_Nemopilema_nomurai_GHAR01022658
LGGVE-V-MTKTEI----ENDDDLHAGINFA----VNKYN---EKT------N-S--------------RLIA----VEIVR---ATRQVV-AGIKYQAIVEL---RP--------R-LCAS-----N-----AL--------------C--QSQSS-------FPTRCA--FTILHQAWM------T---E-YTVLS-TKC-----------
>CNID_SCYPH_Aurelia_aurita_GHAK01059697
LGGER-E-MTQEQI----DNDQILQGAVAFA----VDEYN---SKL------N-T--------------RLIA----TNIIK---ASVQVV-AGLKYKALLEM---RP--------R-LCVH-----DPRLKIAP--------------C--PPQMN-------YATKCV--FEVLFQSWM------Q---K-YSVLA-TRC-----------
>NEM_ADY41950_Ascaris_suum_Onchocystatin
LGGWK-E-QNV--------DDKDLQDLSWRA----MKGIN---EQS------N-D------------IYHLMP----VKLLS---AKSQVV-AGMKYELEILV---GQ--------S-ECRKN-QLSSEDVNAEN--------------C--KEKEG------GRRQVYI--VTVWQKPWE------N---F-EQFTI-KEV-----------
>ARTH_Ixodes_ricinus_CAD68002_putative_cystatin
PGIWR-R-HHP-------DVDPRYKEWAHFA---ISSQVE------------G-R-T------------NYDT---LLKLMS---VESQVV-AGVDYKLKMMV---AE--------S-TCVVG------------------KDWYSRTRC--HPKVD------APHMICT--AVVNYIPWE------H---T-KSIKY-YSC-----------
>CNID_SCYPH_Aurelia_aurita_GBRG01097072
PGGVR-E-MTPKEI----DNDKILQGAVAFA----VNEYN--------------T--------------DLVA----TKIIR---ASVQVV-AGLKYKALVEM---RP--------R-RCVH-----DPRLKIAP--------------C--PPQIN-------YATKCV--FEVLFQSWV------E---K-YSVLA-SRC-----------
>ARTH_Haemaphysalis_longicornis_ABC94582_cystatin2
IGGWT-Q-HDP-------SSNPKYLELAHFA---ISQQTK------------G-L-D------------VYHT---VLKLVK---VETQVV-AGINYRVIFET---AP--------T-NCPVN-------------------EKYSIENC--KPTTN------MPSATCI--ATVYERPWE------N---Y-RELTS-FRC-----------
>ARTH_Ornithodoros_moubata_AAS01021_cystatin_precursor
VGGWS-Q-VDP-------KIRPDLLELAHFA---VASQTA------------G-L-E------------YYHT---VLELTK---ASQQVV-AGVNYKLTLKV---AP--------S-KCKVS------------------ETVYSKELC--QPQLN------AAPKDCE--AQLYVVPWR------N---T-KEVTS-FEC-----------
>NEM_Heligmosomoides_polygyrus_AGA95986_cysteine_protease_inhibitor
VGGFT-E-QNA--------SDPQYMEKAWKA----AKGIN--DERS------N-A-G----------PYHMMP----IKVLS---AKTQVV-AGVKHVFQVVY---GE--------S-TCKKG-DMLAAEVSAAN--------------C--QLKPD------ARRAIYE--VELWEKPWE------N---F-EQFNV-KKV-----------
>NEM_Brugia_malayi_A0A0K0IP23_Cystatin_cpi2
LGGWQ-E-RSP--------EDNEILELLPSV----LTKVN---QQS------N-D------------EYHLMP----IKLLN---VSSQVV-AGVKYKMEVQV---AR--------S-ECKKS---ASEQVNLKT--------------C--KKLEG------HPDQVMT--LEVWEKPWE------D---F-LQVNI-LET-----------
>ARTH_Ornithodoros_moubata_AAS55948_cystatin2_precursor
PGGWT-R-QD--------PTEARFLELAHFA---TSSQTE------------G-R-E------------FYDT---VVTVKE---VETQVV-AGMNYKLTIEI---SP--------S-VCKIG------------------EVQYSAEQC--VPKDA------QQKSTCV--AVIYHVPWQ------N---Q-KSVTS-YRC-----------
>CNID_SCYPH_Aurelia_aurita_GHAI01032011
PGGER-E-MTTEEI----DNDKILQGAVAFA----VNEYN--------------T--------------EFVA----AKIMR---ASVQVV-AGLKYKAFVEM---RP--------R-ICVH-----DPRLKIAP--------------C--PPQMN-------YATKCV--FEVLFKSWV------E---K-YSVLA-SRC-----------
>CNID_SCYPH_Nemopilema_nomurai_GEMS01052871
PGGIV-E-MTKDEI----EKDDILHAGVTFA----VTEYN---SKT------N-S--------------RLIA----TEILQ---ATRQVV-AGIKYVALVEL---RP--------R-LCVH-----DPKLKIAP--------------C--PPQLN-------LPTRCV--FDILHQAWM------L---K-YTVLS-TKC-----------
>CNID_SCYPH_Nemopilema_nomurai_GHAR01040842
PGGIT-E-MTREDI----EKDDILQAGVTFA----VSEYN---AKT------D-S--------------RLVA----TKIMD---VTRQVV-AGIKYAALVEM---RP--------R-LCVQ-----NSKLN-----------------C--PPQLN-------YPTRCI--FEILHQAWE------P---K-YKVLS-TRC-----------
>CNID_ANTH_Acropora_digitifera_BACK02024857
TGGKL-Q-LKN------PYKYKEITDGITVI----LERMK---VNN------G-R--------------AYKV---VCDTLK---ASSQVV-QGTLYRVAMKV---APEGNDP---G-------------------------------ACIGG-TTGK----DERFV-CF---TIWSRPWLQDAN--S---R-FIVEE-KPN-----------
>NEM_Caennorhabditis_elegans_O61973_Cystatin_like_protease_inhibitor_protein1
TGGSV-E-QDA--------SQKEYSDKAWKA----VKGIN--DQAS------N-N-G----------PYYYAP----IKVTK---ASTQVV-AGISTKLEVLV---GE--------S-NCKKG-ELQAHEITSSN--------------C--QIKDG------GSRALYQ--VTIWEKPWE------N---F-EQFTV-EKI-----------
>CNID_ANTH_Exaiptasia_pallida_JV124988
VGGKE-P-INPRDV-----PLEGIDKALDMA----REKLS---SNSC-------S--------------KFVS----QKIIK---AEAQVV-EGILYFVKIEI---APKDK-----TKDCQLL------------------------DDC------------RNELYVCS--FNIWSRSWLKDPD--K---Q-LLVDK-LHC-----------
>CNID_ANTH_Acropora_millepora_GHGT01066959
AGGKL-Q-LKN------PYEYKEITDGMTVI----LERMK---VND------G-R--------------AYKV---VCDTLK---ASSQVV-QGTLYRVAMKV---APEGNDP---A-------------------------------ACI-GGMTGK----DERFV-CF---TIWSRPWLPDAN--S---R-FIVEV-KPN-----------
>NEM_Acanthocheilonema_viteae_AAA87228_cystatin
LGGWQ-E-RNP--------EEKEIQDLLPKV----LIKLN---QLS------N-V------------EYHLMP----IKLLK---VSSQVV-AGLRYKMEIQV---AQ--------S-ECKKS---SGEEVNLKT--------------C--KRLEG------HPDQIIT--LEAWEKSWE------N---F-LQVKI-LEK-----------
>VERT_Gallus_gallus_P01038_ovocystatin
LGAPV-P-VDE--------NDEGLQRALQFA----MAEYN---RAS------N-D--------------KYSSR--VVRVIS---AKRQLV-SGIKYILQVEI---GR--------T-TCPKS------SGDLQS--------------C--EFHDEPE---MAKYTTCT--FVVYSIPWL------N---Q-IKLLE-SKC-----------
>CNID_SCYPH_Cyanea_capillata_AAO38706_cystatin
PGGIR-R-MTDEEI----QNDEILLTGVEFA----VDKYN---SDT------N-S--------------RLIA----TNVIS---ATVQVV-AGFKYNALIEL---RP--------R-LCVQ-----DPKTKIAT--------------C--PLRMN-------LPTKCS--FTFLYQSWV------Q---K-YSMLS-TKC-----------
>ARTH_Ixodes_scapularis_AAY66685_putative_secreted_cystatin2
RGGYR-ERSN--------QDDPEYLELAHYA----TSTWS--AQQP------G-K-T------------HFDT---VVEVLK---VETQTV-AGTNYRLTLKV---AE--------S-TCELT-------------------STYNKDTC--QANAN------AAQRTCT--TVIYRNLQG------E-----KSINS-FEC-----------
>CNID_ANTH_Acropora_millepora_XP_029200416
TGGKL-Q-LKN------PYEYKEITDGMTVI----LERMK---VND------G-R--------------AYKV---VCDTLK---ASSQVV-QGTLYRVAMKV---APEGNDP---A-------------------------------ACI-GGMTGK----DERFV-CF---TIWSRPWLPDAN--S---R-FIVKV-KPN-----------
>CNID_ANTH_Acropora_tenuis_IADL01100835
TGGKL-Q-LKN------PYKYKEITDGMTVI----LEKMK---VND------G-R--------------AYKV---VCDTLK---ASSQVV-QGTLYRVAMKV---APEGNDP---A-------------------------------ACI-RGRPGK----DERFV-CF---TIWSRPWLPDAN--S---R-FIVEE-KPN-----------
>CNID_POLYP_Polypodium_hydriforme_GBGH01017541
VGAPR-P-VTSEE------DLAVVQKALHTL----HKQLN---EKS------N----------------SVYS----WEVVQH-SATKQVV-AGLLYKVQVEL---KP--------S-ACRK-------PVNFGE--------------C--KDILA-E---G-KSMTCT--VSVYQRPW-------T---G-EETIK-YVC-----------
>CNID_ANTH_Acropora_hyacinthus_GDIF01021405
---KL-Q-LKN------PYEYKEITDGMTVI----LERMK---VND------G-R--------------AYKV---VCNTLK---ASSQVV-QGTLYRVAMKV---APEGNDP---A-------------------------------ACI-GGMTGK----DERFV-CF---TIWSRPWLPDAN--S---R-FIVEV-KPN-----------
>CNID_HYDR_Hydra_vulgaris_GGKH01026630
----------------LLSENGAFSTGLNVA----IGKLN---DGN------G-E-F------------RTVR----DEVLG---ATSQVV-AGIRYEVDVKV---VD--------S-VCAN--LEINANKMTTNE-------------C--PAKEQ------SEAKTCK--VTIWSRPW-L-QT--A---E-SLIVN-IVC-----------
>NEM_Trichinella_zimbabwensis_KRZ03530_Onchocystatin
LGGEN-P-LDV--------DNEKVESLAFRA----LQKEN---MRS------N-N------------LHHLVL----IRVKD---ATSQVV-AGINYKLTIYV---GE--------S-ECSKK-TMSAEDAHQNR--------------C--KLVSG------DDARLCK--VTIHEKPWL------N---V-FEVDD-FDC-----------
>CNID_SCYPH_Nemopilema_nomurai_GEMS01053385
PGGER-E-MTKEQI----EKDERLQEAVKFA----VTEYS---SKV------N-S--------------ELTA----TDIIR---AKVQVV-AGLRFTALVEM---HP--------S-RCVH-----DPKLKIAP--------------C--PPESN-------PATKCV--FTIVYEPWV------V---K-ISVLM-TKC-----------
>CNID_SCYPH_Nemopilema_nomurai_GFYS01010033
PGGIV-E-MTKDEI----EKDDILQEGVTFA----VTEYN---LKT------N-S--------------RLIA----TKILQ---ATRQVV-AGIKYAALVEM---RP--------R-LCVH-----DPSLKIAP--------------C--PPELN-------YPTKCI--FEILHQAWK------S---K-YALLS-TRC-----------
>CNID_SCYPH_Nemopilema_nomurai_GHAR01035704
PGGEK-E-MTKEEI----EKDDRLQESIKFA----VSEYS---SKT------N-S--------------DLTA----TEIIR---AKVQVV-AGLKFTVFLEM---HP--------S-SCVH-----DPRVKIAP--------------C--PPEAN-------PATKCV--FTILYQPWV------A---K-ISVLS-TKC-----------
>CNID_SCYPH_Nemopilema_nomurai_GHAR01047059
PGGEK-E-MTKEEI----EKDDRLQESIKFA----VSEYS---SKT------N-S--------------DLTA----TEIIR---AKVQVV-AGLKFTVFLEM---HP--------S-SCVH-----DPRVKIAP--------------C--PPEAN-------PATKCV--FTILYQPWV------A---K-ISVLS-TKC-----------
>CNID_ANTH_Acropora_millepora_GHGM01032482
TGGKL-Q-LKN------PYEYKEITDGMTVI----LERMK---VND------G-R--------------AYKV---VCDTLK---ASSQVV-QGTLYRVAMKV---APEGNDP---A-------------------------------ACI-GGMTGK----DERFV-CF---TIWSRPWLPDAN--S---R-FIVEV-KPN-----------
>CNID_ANTH_Acropora_millepora_GHGM01075361
TGGKL-Q-LKN------PYEYKEITDGMTVI----LERMK---VND------G-R--------------AYKV---VCDTLK---ASSQVV-QGTLYRVAMKV---APEGNDP---A-------------------------------ACI-GGMTGK----DERFV-CF---TIWSRPWLPDAN--S---R-FIVEV-KPN-----------
>NEM_Pristionchus_pacificus_PDM71769_cpi2
AGGFM-Q-QKA--------SDPEHLEKVWRG----VKGLN---EGS------N-D-G----------ANHLIP----IKVVS---AKSQVV-AGTRWEYEVLV---GE--------S-ECSRG-TVAASQLSKDK--------------C--TLKAG------GARSLYK--IVLWEKPWE------N---F-EQFSV-EKI-----------
>VERT_Oncorhynchus_mykiss_Q91195_cystatin
IGGPM-D-AN--------MNDQGTRDALQFA----VVEHN---KKT------N-D--------------MFVRQ--VAKVVN---AQKQVV-SGMKYIFTVQM---GR--------T-PCRKG---------------------GVEKVC--SVHKDPQ---MAVPYKCT--FEVWSRPWM------S---D-IQMVK-NQC-----------
>NEM_Trichinella_spT8_KRZ87083_Lcystatin
LGGEN-S-LDV--------DNDKVESLAFRA----LQQEN---MRS------N-S------------LNHLVL----IRVKD---ATSQIV-AGINYKLTIYV---GE--------S-ECSKN-TVSAQDAHQNR--------------C--KLVSG------DDARLCK--VTIHEKPWL------N---V-FEVAD-FDC-----------
>CEST_Echinococcus_multilocularis_CDS40893_proteinase_inhibitor_I25_cystatin
VGGIT-P-ITKEDM-----NEMMFQDALTEV----MKNLD---EVN------E-C-H------------SFRL----VEVIE---ATQQVV-AGMKYVVKLEV---TP--------I-YSSDN-----------------------DEECLKPCYLNL-----SGNKQAI--AAVVYQPWRSADF--S---K-NGKLI-TSC-----------
>VERT_Homo_sapiens_P01037_cystatin1
PGGIY-N-ADL--------NDEWVQRALHFA----ISEYN---KAT------K-D--------------DYYRR--PLRVLR---ARQQTV-GGVNYFFDVEV---GR--------T-ICTKS------QPNLDT--------------C--AFHEQPE---LQKKQLCS--FEIYEVPWE------N---R-RSLVK-SRC-----------
>VERT_Rattus_norvegicus_P19313_cystatin1
LGGIE-K-SSM--------EEEGASEALNYA----VNEYN---EKN------S----------------DLYL----SRVVEVKDVQKQVV-AGTKFFFDVIL---GK--------T-ICLKT------QGDLTN--------------C--PLNEEAD---QQEHEFCS--FVVHDIPWE------N---Y-IVLLS-SSC-----------
>CEST_Echinococcus_granulosus_CDS16082_proteinase_inhibitor_I25_cystatin
VGGIT-P-ITKEDM-----NEMMFQDALTEV----MKNLD---EVN------E-C-H------------SFRL----VKVIE---ATQQVV-AGMKYVVKLEV---TP--------I-YSSDN-----------------------GEECSKPCYHGL-----SGNKQAI--AAIVYQPWRSADF--S---K-NGKLI-TSC-----------
>NEM_CDJ92565_Haemonchus_contortus_Proteinase_inhibitor_I25_domain_containing_protein
VGAPL-D-QNA--------GDPEFMEQAWMA----VTKVN---EES------N-E-G----------GYYMVP----TKVLS---AKTQVV-AGIIYTSTVLF---EE--------S-SCKKT-DVSVAELRAAN--------------C--EPMKD------GKRAIYE--VSVFEQPWL------N---S-EQVNV-KEL-----------
>VERT_Mus_musculus_AAH49753_cystatin8_CRES
FGSIN-------------ISNANVKQCVWFA----MKEYN---KES--------E-D------------KYVFL--VDKILH---AKLQIT-DRMEYQIDVQI---SR--------S-NCKKP--------------------LNNTENCIPQKKPEL-----EKKMSCS--FLVGALPWN------G---E-FNLLS-KEC-----------
>VERT_Homo_sapiens_O60676_cystatin8_CRES
LRKLK-P-VN--------ASNANVKQCLWFA----MQEYN---KES--------E-D------------KYVFL--VVKTLQ---AQLQVT-NLLEYLIDVEI---AR--------S-DCRKP--------------------LSTNEICAIQENSKL-----KRKLSCS--FLVGALPWN------G---E-FTVME-KKC-----------
>ARTH_Haemaphysalis_longicornis_BAI59105_cystatin
VGGWR-H-QNP-------LSNPRFFELAHFA----LSGEN---KGH---GIPG-A-A--------------------IKLRS---VATQVV-AGIKYKIEFDL---VP----L-----VCSSN-KVPRQLYDGSY-----------------RGYGSLLWVMGVRMNTCT--TVIYQVPWP------------AICKG---------------
>CEST_Taenia_asiatica_AIM55123_cystatin
VGGIT-P-ITEEDM-----NEIMFQDALTEV----MKNLD---EAN------E-C-H------------SFRL----VRVIE---ATKQVV-AGMKYVVKLEV---TP--------I-YSNEN-----------------------DEECLKPCYLGL-----SGNKEAT--ATILLQPWRSADF--S---K-GGRLV-SSC-----------
>CEST_Taenia_solium_AIM55117_cystatin
VGGIT-P-ITKEDM-----NEIMFQDALTEV----MKNLD---EAN------E-C-H------------SFRL----VRVIE---ATKQVV-AGMKYVVKLEV---TP--------I-YSNEN-----------------------DEECLKPCYLGL-----SGNKEAT--ATIVLQPWRSADF--S---K-SGRLF-SSC-----------
>CNID_POLYP_Polypodium_hydriforme_GBGH01003935
LGASI-S-IDVTSETA---MFQDFADGLKKI----YANHN---ENR------D-V-S------------TIWE----MEDVS---ASKQVV-SGTLYQINFKM---RL--------R-ICLE--TSANGE-------------------C--TLKGDFL----STTQKCS--GSIWTQPWL----------T-MIETT-YQC-----------
>CNID_ANTH_Stylophora_pistillata_PFX28679
TGGIS-R-IDPEDSA----EYPDLQKGVEIF----MDKLN--AKAN------A-G-T----VY------KLV-----CERIQ---ASKQVV-QGVLYRVAFSV---EPVDKEMAEGG-YCIKSDDITAEGNG---------------------------------KFVC---ITVWSRGWLGDQS--P---K---VKE-NEE-----------
>CNID_CUB_Morbakka_virulenta_GHAF01013254
VGGRT-T-LTPEEL-----NQSEIQGYIASA----EERFN---EKI------N-S-M------------YLYR----ATDIS---CTKQIV-QGIDYSCSMTM---VP--------T-LTIKDDIKEQLKSLQGE--------------W--ERNTS------VNSESCH--FSVWSRPWLQG-D--E---K-LIFKL-DDC-----------
>CNID_CUB_Tripedalia_cystophora_GGWE01027037
VGSPV-S-LTKEEI----SSSSEIQSFLAMA----EKRYN---MMS------N-Y-M------------YLYR----LEEVS---GTKQVV-AGIKYKFSVSM---VP--------T-LCQK--TEDALKSPTSDT-------------C--EVNNS------SSKIRCK--FSVWSRPWHGDPS--Q---R-TLLHL-EGC-----------
>CNID_CUB_Tripedalia_cystophora_GGWE01003299
LGESE-P-LTVGEI----SNSSEIQSFLAMA----EKRYN---MMS------N-Y-M------------YLYR----LEEVS---GTKQVV-AGIKYRFSVSM---VP--------T-LCEK--TEDALKSPTSDT-------------C--EVNNS------SSKIRCK--FSVWSRPWLKNPE--E---S-TIITF-EHC-----------
>CNID_POLYP_Polypodium_hydriforme_GBGH01005404
LGAPE-P-IQGQD------DAQIVDKVLQKV----ELEFN---KRR------N----------------SLLY----YKALNA-TATKQVV-SGYLYKVNMVF---GE--------T-ACKK-------SSGLDE--------------C--LDAEALE---GSKKVECS--AELYLVPW-------S---N-TEKLT-HNC-----------
>CNID_CUB_Tripedalia_cystophora_GHAQ01048446
VGSPV-S-LTKEEI----SSSSEIQSFLAMA----EKRYN---MMS------N-Y-M------------YLYR----LEEVS---GTKQVV-AGIKYKFSVSM---VP--------T-LCQK--TEDALKSPTSDT-------------C--EVNNS------SSKIRCK--FSVWSRPWLKNPE--E---S-TIITF-EHC-----------
>CNID_HYDR_Hydra_magnipapillata_GAOL01004929
AGGKK-N-LSQEDIKELVSANGDFSKGLGIA----TEMIN---NGT------K-K-HSK--KTH-----RLVI----QKIVN---ATSQVV-AGIKYDVDVKM---EE--------S-DCKN--TKQNEHKKKSV--------------C--KVK-----------KNCN--VKIWSRPW-I-AA--P---S-NLNVT-VSC-----------
>CNID_HYDR_Hydra_vulgaris_GEVZ01014409
AGGKK-N-LSQEDIKELVSANGDFSKGLGIA----TEMIN---NGT------K-K-HSK--KTH-----RLVI----QKIVN---ATSQVV-AGIKYDVDVKM---EE--------S-DCKN--TKQNEHKKKSV--------------C--KVK-----------KNCN--VKIWSRPW-I-AA--P---S-NLNVT-VSC-----------
>CNID_HYDR_Hydra_vulgaris_HAHA01012037
---------------------------------------------------------------------RQVR----DKIIG---ATSQVV-AGIRYEVNVKV---VE--------S-VCEN--LPINSNFMTTKE-------------C--PAKEK------SEEKVCK--VTIWYRPW-LIQT--M---D-SLIVN---------------
>TREM_Schistosoma_japonicum_AAW26948
FGAPR-K-LQSNEA-----TLEKFSSELAKA----THQFN---REH------G-N-HT-----------FHIV----TELIN---ATSQVV-AGIIYKLFVKF---TP--------A-SCTD--FAEDKVS-LDNI-------VFSRDSC--DSGNN-------KSKICK--VTIWKRPW-LASN--E---S-EIIKI-VNC-----------
>TREM_Schistosoma_japonicum_CAX71643_cystatin
FGAPR-K-LQSNEA-----TLEKFSSELAKA----THQFN---REH------G-N-HT-----------FHIV----TELIN---ATSQVV-AGIIYKLFVKF---TP--------A-SCTD--FAEDKVS-LDNI-------VFSRDSC--DSGNN-------KSKICK--VTIWKRPW-LASN--E---S-EIIKI-VNC-----------
>CNID_CUB_Copula_sivickisi_GHBG01012206
LNAAV-A-LSLGEIR----RSHSLKSYVNSA----IARVN---NLS------H-S-Q------------YFYK----AIFVT---ATKQTV-QGILYKIELEL---MP--------T-TCLK--AGHTLDSLEGDH-------------C--PENTS------RPRIICK--FSVWERKFLSDPS--K---H-VVFNY-YDC-----------
>CNID_HYDR_Hydra_magnipapillata_GAOL01012029
LGGIV-N-LSQTKVTELLSENGDFAKGLKMA----VTKLN---NGN------E-K-H------------KQVI----EKIID---ATSQVV-AGIRYVVNVKI---VE--------S-VCKS--MN-NNILMTTKL-------------C--PALKY------SKSKICK--VVIWSRRW-LSLA--T---E-SLVVN-ITC-----------
>CNID_HYDR_Hydra_vulgaris_GEVZ01030485
LGGIV-N-LSQTKVTELLSENGDFAKGLKMA----VTKLN---NGN------E-K-H------------KQVI----EKIID---ATSQVV-AGIRYVVNVKI---VE--------S-VCKS--MN-NNILMTTKL-------------C--PALKY------SKSKICK--VVIWSRRW-LSLA--T---E-SLVVN-ITC-----------
>CNID_HYDR_Hydra_vulgaris_GGKH01041913
LGGIV-N-LSQTKVTELLSENGDFARGLKMA----VTKLN---NGN------K-E-Y------------KQVI----EKIID---ATSQVV-AGIRYVVDVKI---VE--------S-VCKN--LD-NNILLTTKL-------------C--PALKY------SKSKICK--VVIWSRRW-LSLA--T---E-SLAVD-ITC-----------
>CNID_HYDR_Hydra_vulgaris_HAAC01003122
LGGIV-N-LSQTKVTELLSENGDFAKGLKMA----VTKLN---NGN------E-K-H------------KQVI----EKIID---ATSQVV-AGIRYVVNVKI---VE--------S-VCKS--MN-NNILMTTKL-------------C--PALKY------SKSKICK--VVIWSRRW-LSLA--T---E-SLVVD-ITC-----------
>CNID_ANTH_Pocillopora_damicornis_RMX57532
TGGIS-R-IDPEDLR----QYPDLIKGVKSF----LDKLN--SKST------A-G-T----VH------KLV-----CASVQ---ASSQVV-QGVLYRVAFNT---EQVDKGVAQGE-SCINRGDFVEKGEG---------------------------------KFIC---ISIWERPWLNDMS--P---E---IKE-NKE-----------
>CNID_CUB_Alatina_alata_GEUJ01010267
TGMKE-P-LKQ-------KDLEDIKDLLLIG----EARCN---NRI------N-T--------------KVLF---LNHRVT---GTKQVV-EGMLYHIKAVM---VP--------T-KCKKG-DDIKDQLAKHR------------KQCIYDLGSG------IRMERCV--FDIWHRPWL------S---K-RVILK---------------
>CNID_HYDR_Physalia_physalis_GHBB01028410
VGGIN-S-IDVTEI----EQNQELLGAIDSA----IDMKN---AKE------N-R-V-----------FKLVR----SSILS---ATSQVV-QGVDYVVNVKL---VS--------S-ECRN--NEANVGKTLKD--------------C--PPEQK------PVTEICE--ISLWQRPW-LPPP--D---N-LIVKI-KSC-----------
>CNID_HYDR_Velella_velella_GHAZ01083823
VGAPR-K-LTKDEI----DNVDAIGAGLDVG----MEALN---SRIN----GG-G-R------------RMVV----KEVVQ---ASEQVV-AGMLYKVVARV---VA--------S-VCSN--TVDNANKDIGD--------------C--KASPN------GVESLCR--FKIWHRSW-EKPE--N---Q-LIVTH-KGC-----------
>CNID_HYDR_Hydra_vulgaris_XP_002162922_cystatin_like
-GGI-------TKVTELLSENGDFAKGLKMA----VTKLN---NGN------E-K-H------------KQVI----EKIID---ATSQVV-AGIRYVVNVKI---VE--------S-VCKS--MN-NNILMTTKL-------------C--PALKY------SKSKICK--VVIWSRRW-LSLA--T---E-SLVVD-ITC-----------
>CNID_CUB_Chironex_yamaguchii_GHAX01066913
AGQWE-P-LTDEDI-----AAEYMQQLIRSV----EVAYN---HRV------N-S-L------------YLHL----AREVR---GLKQVV-QGMRYKLTVTM---VP--------T-TCRKLGDDLERQLKEER------------ENC--NQQTL------LESKSCE--VDLWSRPWLPDPS--E---A-LIIKL-GNC-----------
>TREM_Schistosoma_haematobium_KGB33520
FGAPR-K-LQPNEA-----TIEKFNHELVKV----AHKFN---SEH------G-N-SS-----------LHII----TKLVN---VTSQVV-QGILYTFYVKF---SP--------T-SCTT--FANDNTHVLGDI-------FRNQNSC--DVTGG-------ESKICK--VTVWQRPW-LQSD--A---S-EIIKI-VNC-----------
>TREM_Schistosoma_japonicum_CAX71644_cystatin
FGAPR-K-LQSNEA-----TLEKFSSELVKA----THQFN---REH------G-N-HT-----------FHIV----TELIN---ATSQVV-AGIIYKLFVKF---TP--------A-SCTD--FAEDKVS-LDNI-------VFSRDSC--DSGNN-------KSKICK--VTIWKRPW-LASN--E---S-EIIKI-VNC-----------
>CNID_HYDR_Hydra_magnipapillata_GAOL01000614
PGGKV-E-LSKDQIKGLLSENGAFSTGLNVA----IGKLN---DGN------G-E-F------------RTVR----DEVLG---ATSQVV-AGILYEVDIKV---VE--------S-VCAN--LEINASMMTTNE-------------C--PAKNK------SEAKTCK--VTILSRPW-F-ET--A---D-SLIVN-IAC-----------
>CNID_HYDR_Hydra_vulgaris_GEVZ01031716
PGGKV-E-LSKDQIKGLLSENGAFSTGLNVA----IGKLN---DGN------G-E-F------------RTVR----DEVLG---ATSQVV-AGILYEVDIKV---VE--------S-VCAN--LEINASMMTTNE-------------C--PAKNK------SEAKTCK--VTILSRPW-F-ET--A---D-SLIVN-IAC-----------
>CNID_HYDR_Porpita_porpita_GHBA01040123
PGGHN-P-LTEEQI----ANNADIQFGVDQA----MDAYN---AQN------S----PD--------DFRLVA----EKIEK---ATSQVV-NGINYHVQVRM---VF--------S-SCPN--TKENVGKDIDD--------------C--PPQEN------AIAQRCT--FKI-YKPF---NG--D---I-EVKLA-KAC-----------
>CTEN_Pleurobranchia_bachei_AVPN01019693
PGGIY-P-ANL--------KDPEAQEAVKQA----LGEFK--TRAS------G-S-G----LM-SS-QDVILV----GDVVD---VKTQVV-AGQKYIITIKL---GLTSN-----K-ACVE--KANHG--------------FVSTENR--S-DTE-------NLGTHS--VEVISQPWMEAKY--S---F-GDFED-VDG-----------
>CNID_CUB_Alatina_alata_GEUJ01030662
TGQWV-H-LTEGNM-----KSDEFQFILNEV----TKRFN---ERT------N-S-M------------YFYT----ATKPS---GERQVI-TGFNYRIHVTM---VP--------T-TCVK--RSDENQFANKP--------------CL-GLTNS-----VLQREECV--FVVWYRSWVHLPE--K---K-AKITS-QKC-----------
>CNID_HYDR_Velella_velella_GHAZ01098755
VGAPR-R-MTDAEI----AAEDALAAGLDMG----MEDYN---NQFA----GN-G-Q------------RLVV----KEIVG---ASKQVV-AGFLYKVTARV---VQ--------S-VCPN--TPENANKDIDD--------------C--EAAPA------GLESLCR--FTVWHRSW-ESPE--N---Q-LIVKL-KGC-----------
>CNID_HYDR_Hydra_magnipapillata_BP506435
-GGK-------EDIKELVSANGDFSKGLGIA----TEMIN---NGT------X-K-HSK--KTH-----RLVI----QKIVN---ATSQVV-AGIKYDVDVKM---EE--------S-ELQN--TKPNEPQKKSV--------------C--QVK-----------KKCY--VKNWSRPL-N-CA--P---Q-HLNLT-VNC-----------
>CNID_HYDR_Hydra_vulgaris_XP_002155888_cystatin_like
-GGK-------EDIKELVSANGDFSKGLGIA----TEMIN---NGT------K-K-HSK--KTH-----RLVI----QKIVN---ATSQVV-AGIKYDVDVKM---EE--------S-DCKN--TKQNEHKKKSV--------------C--KVK-----------KNCN--VKIWSRPW-I-AA--P---S-NLNVT-VSC-----------
>CNID_HYDR_Hydra_vulgaris_HAAC01043225
PGGKV-K-LTEKQIKDLESENGAFSVGLNVA----IGKLN---DGN------A-K-Y------------RQVR----DKIIG---ATSQVV-AGIRYEVNVRV---VE--------S-VCEN--LPINSNFMTTKE-------------C--PAKEK------PEEKVCK--VSIWYRPW-LIQT--M---D-SLIVN-TSC-----------
>CTEN_Mnemiopsis_leidyi_GFAT01128645
PGGIY-E-AEL--------DDPAAREAVKQA----LGEFK--RRAV------K-S-G----KL-GA-SDTVLV----GDVVD---VKTQVV-AGQKFIITLKL---GVTSK-----S-DCKA--NSEHG--------------FVSAKVC--S-DSE-------SLGLHK--MEVVSQPWMNVKY--Q---F-TGFED-LEG-----------
>TREM_Schistosoma_mansoni_ACK86680_CCD77201_Dif6_putative_cystatin
PGAPR-K-LQLNNA-----TIEKFGHELAKV----AHKFN---SEY------G-N-SS-----------LHVI----TKLVN---VTSQVV-QGIFYTFFVKF---SP--------T-SCTT---ANNNIHVLDTY-------FPNRDSC--DLTDG-------ESKICK--VTLWDRPW-LQSD--F---S-KIIRI-VRC-----------
>CNID_HYDR_Podocoryna_carnea_GBEH01051211
TGSIH-E-MTPDEI----SKAVDMGKGIDMA----VERLN---AKNNR--LEN-K-K------------RLVT----ESLVR---ASKQLV-SGMLYRAEVRL---VP--------S-ICDN--TDENSNKKIEE--------------C--PAIGN------GAVRHCK--LTIWSRPW-LKDA--N---R-ILVRG-IHC-----------
>CNID_HYDR_Podocoryna_carnea_GBEH01054763
TGSIH-E-MTPDEI----SKAVDMGKGIDMA----VERLN---AKNNR--LEN-K-K------------RLVT----ESLVR---ASKQLV-SGMLYRAEVRL---VP--------S-ICDN--TDENSNKKIEE--------------C--PAIGN------GAVRHCK--LTIWSRPW-LKDA--N---R-ILVRG-IHC-----------
>CNID_HYDR_Podocoryna_carnea_GCHV01026242
TGSIH-E-MTPDEI----SKAVDMGKGIDMA----VERLN---AKNNR--LEN-K-K------------RLVT----ESLVR---ASKQLV-SGMLYRAEVRL---VP--------S-ICDN--TDENSNKKIEE--------------C--PAIGN------GAVRHCK--LTIWSRPW-LKDA--N---R-ILVRG-IHC-----------
>CNID_HYDR_Porpita_porpita_GHBA01056680
TGAPS-K-MTKEEI----ENEDAIVAGLDVG----MEDYN---SKNY----GN-GGQ------------RLVV----KEVVQ---ASKQVV-AGMLYKVVAKV---VP--------S-VCTN--TVDNANKEIED--------------C--PAANH------GYESLCR--FQIWHRSW-EKPE--N---Q-LIVKH-KGC-----------
>CNID_HYDR_Hydra_magnipapillata_DN240932
-GGK-------KQIEDLESENGAFSVGLNVA----IGKLN---DGN------A-K-Y------------RQVR----DKIIG---ATSQVV-AGILYEVNVNV---VE--------S-VCEN--LPINSNFMTTKE-------------C--PAKEK------SEEKVCK--VTIWYRPW-LIQT--M---D-SLIVN-TS------------
>CNID_HYDR_Hydra_vulgaris_GGKH01010340
AGGKS-N-LSKDDINKLVLANGGFSKGLDIA----TEMIN---NKT------K-K-HSK--KTH-----RLVI----HEIVS---ATSQVV-AGIKYNVNVKM---VE--------S-ICKN--TKENAQKKIVD--------------C--PAKKR------KEEKICN--VTILSQSWI----------G-NLNVT-VSC-----------
>CNID_HYDR_Hydra_magnipapillata_GAOL01009048
PGGKV-K-LTEKQIEDLESKNGAFSVGLNVA----IGKLN---DGN------A-K-Y------------RQVR----DKIIG---ATSQVV-AGIRYEVNVKV---VE--------S-VCEN--LPINSNFMTTKE-------------C--PAKEK------SEEKVCK--VTIWYRPW-LIQT--M---D-SLIVN-TSC-----------
>CNID_HYDR_Hydra_vulgaris_GEVZ01026219
PGGKV-K-LTEKQIKDLESENGAFSVGLNVA----IGKLN---DGN------A-K-Y------------RQVR----DKIIG---ATSQVV-AGIRYEVNVKV---VE--------S-VCEN--LPINSNFMTTKE-------------C--PAKEK------SEEKVCK--VTIWYRPW-LIQT--M---D-SLIVN-TSC-----------
>CNID_HYDR_Hydra_vulgaris_GGKH01009330
PGGKV-Q-LTEKQIEDLESENGAFSVGLNVA----IGKLN---DGN------A-K-Y------------RQVR----DKIIG---ATSQVV-AGIRYEVNVKV---VE--------S-VCEN--LPINSNFMTTKE-------------C--PAKEQ------SEEKVCK--VSIWYRPW-LIQT--M---D-SLIVN-TSC-----------
>CNID_HYDR_Hydra_vulgaris_HAAC01040498
PGGKV-Q-LTEKQIEDLLSKNGPFSVGLNVA----IGKLN---YDS------S-K-Y------------RQVR----EKIIN---ATSQVV-AGTQYEVNIKV---VE--------S-VCKN--LPINSNLMTTKE-------------C--PAKKK------PEAKVCK--VSILYRPF-LIQT--M---D-SLIVN-TSC-----------
>CNID_HYDR_Hydra_vulgaris_HAAC01044372
PGGKV-K-LTEKQIEDLESENGAFSVGLNVA----IGKLN---DGN------A-K-Y------------RQVR----DKIIG---ATSQVV-AGIRYEVNVNV---VE--------S-VCEN--LPINSNFMTNKK------------NS--PAKEK------SEEKSSK--VTIWYRPW-LIQT--M---D-SLIVN-YLM-----------
>CTEN_Hormiphora_californensis_GGLO01040510
PGGVY-E-AKL--------NTPEAQEAVKQA----LGEFK--SRAG------K-S-G----LL-AS-NDAILV----GDVVD---IKTQVV-AGQKFIITIKL---GVTSN-----A-ACVA--KAEHG--------------FVSTANC--A-DTE-------NLGTHS--IEVINQPWKAQKY--L---F-GDFKD-VQG-----------
>CNID_HYDR_Porpita_porpita_GHBA01075831
PGSIF-E-MTEKEI----KTAEGLLPGVDMA----MNKLN---AKNDR--KEN-A-M------------RFVA----EKIVK---ASRQVV-SGSLYYVHVNV---AT--------S-TCGN--TDENEGKKVDA--------------C--PVDPS------GDKQKCK--FMILSRPWHPKKE--K---K-LKVTG-ILC-----------
>TREM_Schistosoma_mansoni_CCD77200
PGAPR-K-LQLNNA-----TIEKFGHELAKV----AHKFN---SEY------G-N-SS-----------LHVI----TKLVN---VTSQ----GIFYTFFVKF---SP--------T-SCTT---ANNNIHVLDTY-------FPNRDSC--DLTDG-------ESKICK--VTLWDRPW-LQSD--F---S-KIIRI-VRC-----------
>CNID_HYDR_Hydra_magnipapillata_CN566221_cystatin
-GGK-------DDINKLVLANGGFSKGLDIA----TEMIN---NKT------K-K-HSK--KTH-----RLVI----HEIVS---ATSQVV-AGIKYNVNVKM---VE--------S-ICKN--TKENAQKKIVD--------------C--PAKKR------KEEKICN--VTILSQSWI----------G-NLNVT-VSC-----------
>CNID_CUB_Chironex_yamaguchii_GHAX01098506
VGGWK-P-LTNQDL-----ASRDLRQIVVPAVEIRVNNLK--RNKA------N-K--------------NLYL----ARQIS---GTKRVV-QGMLYKLKLKM---VL--------T-TCLKG-NDLERQITSTSR----------RIAC--HDSSS------GTQQTCE--VDVWSRPFLPDPE--D---A-LKITK-PEC-----------
>CNID_HYDR_Hydra_vulgaris_HAAC01029626
AGGKK-K-LSQKDIEELVSANGDFSKGLDIA----TEMIN---NGT------K-K-HSN--KTH---SFRLVI----KKIVK---ATSQVV-AGEKYDVDVKM---VE--------S-VCKN--TKHNEHEKNXD--------------C--TXKKQ------KGEKNCN--VKIWSRPW-I-AA--P---S-NLNVT-VSC-----------
>CNID_ANTH_Edwardsiella_carnea_GGGD01091759_GGGD01091769
TGGTE-Q-IPSSNL----TNYKNLERFIDEA----VDIAG---EEI------K-S-EEK--ANDC--NLKFVA---FLKHFI---ASRQVV-SGMLYGVNTTV---GPAFD-----C-DCLNSAHSI----------------------C--EVDTESPTYPKNLIRDCR--FEIWLRPWI------K---T-TQITV-KCC-----------
>CNID_ANTH_Orbicella_faveolata_XP_020617194_bitiscystatin_like
PGGVT-K-IEREKL----ASHTELLEGLKQA----VRLEN---SRE-----PK-P------------SFKFVY---LPYTLD---ASSQVV-QGIMYRANVKI---AP--------S-NCLNALNETREGIEA----------------C--GVDFLKPE-VLKQEKCCA--FEIWSRPWLAGQE------R-LVVQK-AEC-----------
>CNID_ANTH_Nematostella_vectensis_HADN01019062_XM_001636798
VGGVE-P-MPMKEV----LKDSDLVKSIGKA----IEMVG---KNI------S-S-T----------NRKFAA---FQGKVY---VTKQLV-EGVLYTVYATI---GPVLDKN---T-DCNQFANWL----------------------C--DVDAENPYYSSNLVRNYE--FTIWSRPWL------G---P-DEIEI-KSC-----------
>CNID_ANTH_Edwardsiella_lineata_El_T1_26718
AGGIK-P-IDISNI----GNYEDLKTYIGKA----VKIAG---EEI------K-S-EEK--TND---NLKFVA---FLKHFT---ATEQVV-QGVLYRVHATI---GPALD-----S-DCLNSEHSI----------------------C--SEDTESPTYPKNLIRNCK--FEIWSRPWLGSDE------R-LKITV-KCC-----------
>CNID_ANTH_Pocillopora_damicornis_XP_027057754_cystatin1_like
PGAMI-N-IEQDKL----SAHTELLEGLKQA----VRLEN---ARE-----PK-P------------PFKFVY---LPYTLF---AASQIV-EGTMYRANVNL---AP--------S-KCPNNLNETREGIEA----------------C--GVDFLKPD-ILKQEKHCM--FEIWSRPWLAGKE------R-VLIRK-AEC-----------
>CNID_HYDR_Clytia_haemisphaerica_HAMV01021631
VGGLK-E-QEIKILD--VGNGKTLWDYLQNK----IEEYA---KQR------N-S-L------------YMYG----INDIH---VQSQVV-QGVLYKVTLDL---AP--------T-DCHNN-KFLSEESNNARLEM--------IRTCSINKSHG-------SHEKHV--IDLWVRSWL--PE--N---E-KVIVS-EAA-----------
>CNID_ANTH_Stylophora_pistillata_XP_022795932_cystatin_like
PGAMI-N-IEQDKL----SSHTELLEGLKQA----VRLEN---ARN-----PK-P------------PFKYVY---LPYTLD---AASQIV-QGTMYRANVKL---AP--------S-KCPNNLNETREGIEA----------------C--GVDFLKPD-ILKQEKYCM--FEIWSRPWLAGKE------R-LLIQK-AEC-----------
>CTEN_Beroe_ovata_UOYG01266327
PGGVV-D-DD--------EHDPEALNALNEF----FIELI--QHAT------E-N-S----CFDKE-NERIVV----GEIEK---ITQQVV-SGEKFEFILRA---GV--------SDKCAD--VGPHPLIEAANGNEEYNKFVVSAKEC--GIDNE-------KLGRHD--LSIVWQAWKAKKY--N---Y-STIKD-MDN-----------
>CTEN_Beroe_sp_ERR216194.281821_ERR216194.247281
PGGVE-P-DT--------VEDKMAMNAMNGF----FIQFI--DHAV------G-N-N----CFDAS-KEKIVI----GEIRN---ITKQVV-AGEKFEFVLMA---GV--------TDQCQD--VAAHPLITASNGADIFNKLFVSAEDC--DIDDD-------ELGEHT--ISIVYQPWVEGDY--N---Y-LNIED-NDD-----------
